# Supplementary material for: White light emission in 0D halide perovskite [(CH3)3S]2SnCl6·H2O crystals through variation of doping ns2 ions
Source: Front Optoelectron. 2024 Feb 20;17(1):6. doi: 10.1007/s12200-024-00109-3 (PMC10876505; doi:10.1007/s12200-024-00109-3)
Supplement: Supplementary file 2 — Supplementary file2 (CIF 144 KB) [file 12200_2024_109_MOESM2_ESM.docx]

data_yt1-48a_auto
_audit_creation_date               2023-12-19
_audit_creation_method
;
Olex2 1.5
(compiled 2023.08.24 svn.re1ec1418 for OlexSys, GUI svn.r6817)
;
_shelx_SHELXL_version_number       '2019/2'
_audit_contact_author_address      ?
_audit_contact_author_email        ?
_audit_contact_author_name         ''
_audit_contact_author_phone        ?
_publ_contact_author_id_orcid      ?
_publ_section_references
;
Dolomanov, O.V., Bourhis, L.J., Gildea, R.J, Howard, J.A.K. & Puschmann, H.
 (2009), J. Appl. Cryst. 42, 339-341.

Sheldrick, G.M. (2008). Acta Cryst. A64, 112-122.
;
_chemical_name_common              ?
_chemical_name_systematic          ?
_chemical_formula_moiety           'Cl6 Sn, 2(C3 H9 S), 0.167(H12 O6)'
_chemical_formula_sum              'C6 H20 Cl6 O S2 Sn'
_chemical_formula_weight           503.73
_chemical_melting_point            ?
loop_
  _atom_type_symbol
  _atom_type_description
  _atom_type_scat_dispersion_real
  _atom_type_scat_dispersion_imag
  _atom_type_scat_source
 'C' 'C' 0.0033 0.0016 'International Tables Vol C Tables 4.2.6.8 and 6.1.1.4'
 'H' 'H' 0.0000 0.0000 'International Tables Vol C Tables 4.2.6.8 and 6.1.1.4'
 'Cl' 'Cl' 0.1484 0.1585 'International Tables Vol C Tables 4.2.6.8 and 6.1.1.4'
 'O' 'O' 0.0106 0.0060 'International Tables Vol C Tables 4.2.6.8 and 6.1.1.4'
 'S' 'S' 0.1246 0.1234 'International Tables Vol C Tables 4.2.6.8 and 6.1.1.4'
 'Sn' 'Sn' -0.6537 1.4246
 'International Tables Vol C Tables 4.2.6.8 and 6.1.1.4'

_shelx_space_group_comment
;
The symmetry employed for this shelxl refinement is uniquely defined
by the following loop, which should always be used as a source of
symmetry information in preference to the above space-group names.
They are only intended as comments.
;
_space_group_crystal_system        'cubic'
_space_group_IT_number             205
_space_group_name_H-M_alt          'P a -3'
_space_group_name_Hall             '-P 2ac 2ab 3'
loop_
  _space_group_symop_operation_xyz
 'x, y, z'
 '-x+1/2, -y, z+1/2'
 '-x, y+1/2, -z+1/2'
 'x+1/2, -y+1/2, -z'
 'z, x, y'
 'z+1/2, -x+1/2, -y'
 '-z+1/2, -x, y+1/2'
 '-z, x+1/2, -y+1/2'
 'y, z, x'
 '-y, z+1/2, -x+1/2'
 'y+1/2, -z+1/2, -x'
 '-y+1/2, -z, x+1/2'
 '-x, -y, -z'
 'x-1/2, y, -z-1/2'
 'x, -y-1/2, z-1/2'
 '-x-1/2, y-1/2, z'
 '-z, -x, -y'
 '-z-1/2, x-1/2, y'
 'z-1/2, x, -y-1/2'
 'z, -x-1/2, y-1/2'
 '-y, -z, -x'
 'y, -z-1/2, x-1/2'
 '-y-1/2, z-1/2, x'
 'y-1/2, z, -x-1/2'

_cell_length_a                     12.4259(9)
_cell_length_b                     12.4259(9)
_cell_length_c                     12.4259(9)
_cell_angle_alpha                  90
_cell_angle_beta                   90
_cell_angle_gamma                  90
_cell_volume                       1918.6(4)
_cell_formula_units_Z              4
_cell_measurement_reflns_used      1402
_cell_measurement_temperature      297.69(16)
_cell_measurement_theta_max        28.3850
_cell_measurement_theta_min        3.9770
_shelx_estimated_absorpt_T_max     ?
_shelx_estimated_absorpt_T_min     ?
_exptl_absorpt_coefficient_mu      2.368
_exptl_absorpt_correction_T_max    1.00000
_exptl_absorpt_correction_T_min    0.25579
_exptl_absorpt_correction_type     multi-scan
_exptl_absorpt_process_details
;
CrysAlisPro 1.171.42.63a (Rigaku Oxford Diffraction, 2022)
Empirical absorption correction using spherical harmonics,
implemented in SCALE3 ABSPACK scaling algorithm.
;
_exptl_absorpt_special_details     ?
_exptl_crystal_colour              colorless
_exptl_crystal_density_diffrn      1.744
_exptl_crystal_density_meas        ?
_exptl_crystal_density_method      ?
_exptl_crystal_description         bulk
_exptl_crystal_F_000               992
_exptl_crystal_size_max            0.15
_exptl_crystal_size_mid            0.15
_exptl_crystal_size_min            0.15
_exptl_transmission_factor_max     ?
_exptl_transmission_factor_min     ?
_diffrn_reflns_av_R_equivalents    0.0538
_diffrn_reflns_av_unetI/netI       0.0345
_diffrn_reflns_Laue_measured_fraction_full  0.997
_diffrn_reflns_Laue_measured_fraction_max  0.883
_diffrn_reflns_limit_h_max         11
_diffrn_reflns_limit_h_min         -17
_diffrn_reflns_limit_k_max         9
_diffrn_reflns_limit_k_min         -13
_diffrn_reflns_limit_l_max         15
_diffrn_reflns_limit_l_min         -12
_diffrn_reflns_number              3947
_diffrn_reflns_point_group_measured_fraction_full  0.997
_diffrn_reflns_point_group_measured_fraction_max  0.883
_diffrn_reflns_theta_full          25.242
_diffrn_reflns_theta_max           29.638
_diffrn_reflns_theta_min           3.666
_diffrn_ambient_environment        air
_diffrn_ambient_temperature        297.69(16)
_diffrn_detector                   'CCD plate'
_diffrn_detector_area_resol_mean   10.3468
_diffrn_detector_type              Atlas
_diffrn_measured_fraction_theta_full  0.997
_diffrn_measured_fraction_theta_max  0.883
_diffrn_measurement_details
;
List of Runs (angles in degrees, time in seconds):

  # Type    Start    End  Width  t~exp~   \w     \q     \k     \f   Frames
--------------------------------------------------------------------------
  1  \w     16.00  41.00   0.25   12.50    --   10.92-134.00 179.00  100
  2  \w    -13.00  45.00   0.25   12.50    --   10.92  38.00 120.00  232
;
_diffrn_measurement_device         'four-circle diffractometer'
_diffrn_measurement_device_type    'SuperNova, Dual, Cu at home/near, Atlas'
_diffrn_measurement_method         '\w scans'
_diffrn_orient_matrix_type        
 'CrysAlisPro convention (1999,Acta A55,543-557)'
_diffrn_orient_matrix_UB_11        0.0480042000
_diffrn_orient_matrix_UB_12        0.0304871000
_diffrn_orient_matrix_UB_13        0.0047209000
_diffrn_orient_matrix_UB_21        0.0309070000
_diffrn_orient_matrix_UB_22        -0.0475275000
_diffrn_orient_matrix_UB_23        -0.0066700000
_diffrn_orient_matrix_UB_31        0.0003700000
_diffrn_orient_matrix_UB_32        0.0082053000
_diffrn_orient_matrix_UB_33        -0.0565060000
_diffrn_radiation_monochromator    mirror
_diffrn_radiation_probe            x-ray
_diffrn_radiation_type             'Mo K\a'
_diffrn_radiation_wavelength       0.71073
_diffrn_source                     'micro-focus sealed X-ray tube'
_diffrn_source_type                'SuperNova (Mo) X-ray Source'
_reflns_Friedel_coverage           0.000
_reflns_Friedel_fraction_full      .
_reflns_Friedel_fraction_max       .
_reflns_number_gt                  576
_reflns_number_total               808
_reflns_special_details
;
 Reflections were merged by SHELXL according to the crystal
 class for the calculation of statistics and refinement.
 
 _reflns_Friedel_fraction is defined as the number of unique
 Friedel pairs measured divided by the number that would be
 possible theoretically, ignoring centric projections and
 systematic absences.
;
_reflns_threshold_expression       'I > 2\s(I)'
_computing_cell_refinement         'CrysAlisPro 1.171.42.63a (Rigaku OD, 2022)'
_computing_data_collection         'CrysAlisPro 1.171.42.63a (Rigaku OD, 2022)'
_computing_data_reduction          'CrysAlisPro 1.171.42.63a (Rigaku OD, 2022)'
_computing_molecular_graphics      'Olex2 1.5 (Dolomanov et al., 2009)'
_computing_publication_material    'Olex2 1.5 (Dolomanov et al., 2009)'
_computing_structure_refinement    'XL  (Sheldrick, 2008)'
_computing_structure_solution      'SHELXT 2014/5 (Sheldrick, 2014)'
_refine_diff_density_max           0.764
_refine_diff_density_min           -0.630
_refine_diff_density_rms           0.097
_refine_ls_extinction_coef         .
_refine_ls_extinction_method       none
_refine_ls_goodness_of_fit_ref     1.095
_refine_ls_hydrogen_treatment      mixed
_refine_ls_matrix_type             full
_refine_ls_number_parameters       33
_refine_ls_number_reflns           808
_refine_ls_number_restraints       2
_refine_ls_R_factor_all            0.0577
_refine_ls_R_factor_gt             0.0368
_refine_ls_restrained_S_all        1.094
_refine_ls_shift/su_max            0.000
_refine_ls_shift/su_mean           0.000
_refine_ls_structure_factor_coef   Fsqd
_refine_ls_weighting_details      
 'w=1/[\s^2^(Fo^2^)+(0.0436P)^2^+0.8295P] where P=(Fo^2^+2Fc^2^)/3'
_refine_ls_weighting_scheme        calc
_refine_ls_wR_factor_gt            0.0878
_refine_ls_wR_factor_ref           0.1033
_refine_special_details            ?
_olex2_refinement_description
;
1. Fixed Uiso
 At 1.5 times of:
  All C(H,H,H) groups, All O(H,H) groups
2. Restrained distances
 O1-H1D = O1-H1E
 0.85 with sigma of 0.01
3. Others
 Fixed Sof: H1D(0.166667) H1E(0.166667)
4.a Idealised Me refined as rotating group:
 C1(H1A,H1B,H1C)
;
_atom_sites_solution_hydrogens     mixed
_atom_sites_solution_primary       dual
_atom_sites_solution_secondary     ?
loop_
  _atom_site_label
  _atom_site_type_symbol
  _atom_site_fract_x
  _atom_site_fract_y
  _atom_site_fract_z
  _atom_site_U_iso_or_equiv
  _atom_site_adp_type
  _atom_site_occupancy
  _atom_site_site_symmetry_order
  _atom_site_calc_flag
  _atom_site_refinement_flags_posn
  _atom_site_refinement_flags_adp
  _atom_site_refinement_flags_occupancy
  _atom_site_disorder_assembly
  _atom_site_disorder_group
 Sn1 Sn 0.500000 0.500000 0.000000 0.0397(2) Uani 1 6 d S T P . .
 Cl1 Cl 0.53604(9) 0.68676(8) 0.04298(9) 0.0570(3) Uani 1 1 d . . . . .
 S1 S 0.72961(9) 0.77039(9) 0.22961(9) 0.0508(4) Uani 1 3 d S T P . .
 O1 O 0.500000 0.500000 0.500000 0.0445(17) Uani 1 6 d DS T P . .
 H1D H 0.53(3) 0.54(4) 0.55(3) 0.067 Uiso 0.1667 1 d D U P . .
 H1E H 0.48(3) 0.441(15) 0.53(2) 0.067 Uiso 0.1667 1 d D U P . .
 C1 C 0.6633(4) 0.6694(3) 0.3069(4) 0.0687(13) Uani 1 1 d . . . . .
 H1A H 0.715498 0.630282 0.348322 0.103 Uiso 1 1 calc R U . . .
 H1B H 0.626320 0.620873 0.259578 0.103 Uiso 1 1 calc R U . . .
 H1C H 0.612410 0.702745 0.354553 0.103 Uiso 1 1 calc R U . . .

loop_
  _atom_site_aniso_label
  _atom_site_aniso_U_11
  _atom_site_aniso_U_22
  _atom_site_aniso_U_33
  _atom_site_aniso_U_23
  _atom_site_aniso_U_13
  _atom_site_aniso_U_12
 Sn1 0.0397(2) 0.0397(2) 0.0397(2) -0.00038(13) 0.00038(13) 0.00038(13)
 Cl1 0.0662(6) 0.0422(5) 0.0625(7) -0.0044(5) -0.0062(5) -0.0023(5)
 S1 0.0508(4) 0.0508(4) 0.0508(4) 0.0026(5) -0.0026(5) 0.0026(5)
 O1 0.0445(17) 0.0445(17) 0.0445(17) 0.0055(19) 0.0055(19) 0.0055(19)
 C1 0.073(3) 0.071(3) 0.062(3) 0.006(2) 0.005(2) -0.017(2)

_geom_special_details
;
 All esds (except the esd in the dihedral angle between two l.s. planes)
 are estimated using the full covariance matrix.  The cell esds are taken
 into account individually in the estimation of esds in distances, angles
 and torsion angles; correlations between esds in cell parameters are only
 used when they are defined by crystal symmetry.  An approximate (isotropic)
 treatment of cell esds is used for estimating esds involving l.s. planes.
;
loop_
  _geom_bond_atom_site_label_1
  _geom_bond_atom_site_label_2
  _geom_bond_distance
  _geom_bond_site_symmetry_2
  _geom_bond_publ_flag
 Sn1 Cl1 2.4231(10) . ?
 Sn1 Cl1 2.4231(10) 19_656 ?
 Sn1 Cl1 2.4231(10) 7_564 ?
 Sn1 Cl1 2.4231(10) 13_665 ?
 Sn1 Cl1 2.4231(10) 22_565 ?
 Sn1 Cl1 2.4231(10) 10_655 ?
 S1 C1 1.782(5) 12_664 ?
 S1 C1 1.782(5) . ?
 S1 C1 1.782(5) 6_566 ?
 O1 H1D 0.847(10) . ?
 O1 H1D 0.847(10) 21_666 ?
 O1 H1D 0.847(10) 9 ?
 O1 H1D 0.847(10) 5 ?
 O1 H1D 0.847(10) 17_666 ?
 O1 H1D 0.847(10) 13_666 ?
 O1 H1E 0.847(10) 13_666 ?
 O1 H1E 0.847(10) 21_666 ?
 O1 H1E 0.847(10) . ?
 O1 H1E 0.847(10) 5 ?
 O1 H1E 0.847(10) 17_666 ?
 O1 H1E 0.847(10) 9 ?
 C1 H1A 0.9600 . ?
 C1 H1B 0.9600 . ?
 C1 H1C 0.9600 . ?

loop_
  _geom_angle_atom_site_label_1
  _geom_angle_atom_site_label_2
  _geom_angle_atom_site_label_3
  _geom_angle
  _geom_angle_site_symmetry_1
  _geom_angle_site_symmetry_3
  _geom_angle_publ_flag
 Cl1 Sn1 Cl1 180.0 . 13_665 ?
 Cl1 Sn1 Cl1 90.38(4) 10_655 7_564 ?
 Cl1 Sn1 Cl1 89.62(4) 10_655 19_656 ?
 Cl1 Sn1 Cl1 89.62(4) . 22_565 ?
 Cl1 Sn1 Cl1 90.38(4) 13_665 19_656 ?
 Cl1 Sn1 Cl1 90.38(4) 13_665 22_565 ?
 Cl1 Sn1 Cl1 89.62(4) 13_665 7_564 ?
 Cl1 Sn1 Cl1 90.38(4) . 10_655 ?
 Cl1 Sn1 Cl1 89.62(4) . 19_656 ?
 Cl1 Sn1 Cl1 89.62(4) 13_665 10_655 ?
 Cl1 Sn1 Cl1 90.38(4) 22_565 19_656 ?
 Cl1 Sn1 Cl1 180.0 22_565 10_655 ?
 Cl1 Sn1 Cl1 180.00(5) 7_564 19_656 ?
 Cl1 Sn1 Cl1 90.38(4) . 7_564 ?
 Cl1 Sn1 Cl1 89.62(4) 22_565 7_564 ?
 C1 S1 C1 101.25(19) 6_566 . ?
 C1 S1 C1 101.25(19) 12_664 . ?
 C1 S1 C1 101.25(19) 6_566 12_664 ?
 H1D O1 H1D 180.00(8) . 13_666 ?
 H1D O1 H1D 21(10) 5 9 ?
 H1D O1 H1D 21(10) 17_666 21_666 ?
 H1D O1 H1D 21(10) . 5 ?
 H1D O1 H1D 159(10) . 21_666 ?
 H1D O1 H1D 159(10) 13_666 5 ?
 H1D O1 H1D 159(10) 13_666 9 ?
 H1D O1 H1D 159(10) . 17_666 ?
 H1D O1 H1D 159(10) 17_666 9 ?
 H1D O1 H1D 21(10) 13_666 17_666 ?
 H1D O1 H1D 21(10) 13_666 21_666 ?
 H1D O1 H1D 180(10) 5 17_666 ?
 H1D O1 H1D 180(10) 9 21_666 ?
 H1D O1 H1D 21(10) . 9 ?
 H1D O1 H1D 159(10) 5 21_666 ?
 H1D O1 H1E 109(10) 21_666 21_666 ?
 H1D O1 H1E 72(10) 9 17_666 ?
 H1D O1 H1E 72(10) . 21_666 ?
 H1D O1 H1E 71(10) . 13_666 ?
 H1D O1 H1E 126(10) 5 9 ?
 H1D O1 H1E 109(10) 13_666 13_666 ?
 H1D O1 H1E 71(10) 9 21_666 ?
 H1D O1 H1E 72(10) 5 13_666 ?
 H1D O1 H1E 108(10) . 9 ?
 H1D O1 H1E 108(10) 17_666 13_666 ?
 H1D O1 H1E 109(10) 9 9 ?
 H1D O1 H1E 126(10) 21_666 13_666 ?
 H1D O1 H1E 54(10) 5 21_666 ?
 H1D O1 H1E 126(10) . 5 ?
 H1D O1 H1E 109(10) 17_666 17_666 ?
 H1D O1 H1E 54(10) 13_666 5 ?
 H1D O1 H1E 108(10) 21_666 17_666 ?
 H1D O1 H1E 109(10) 5 5 ?
 H1D O1 H1E 72(10) 13_666 9 ?
 H1D O1 H1E 71(10) 17_666 5 ?
 H1D O1 H1E 54(10) 17_666 9 ?
 H1D O1 H1E 108(10) 9 5 ?
 H1D O1 H1E 71(10) 21_666 9 ?
 H1D O1 H1E 72(10) 21_666 5 ?
 H1D O1 H1E 108(10) 13_666 21_666 ?
 H1D O1 H1E 54(10) . 17_666 ?
 H1D O1 H1E 126(10) 17_666 21_666 ?
 H1D O1 H1E 126(10) 13_666 17_666 ?
 H1D O1 H1E 109(10) . . ?
 H1D O1 H1E 71(10) 5 17_666 ?
 H1D O1 H1E 54(10) 9 13_666 ?
 H1E O1 H1D 126(10) . 9 ?
 H1E O1 H1D 72(10) . 17_666 ?
 H1E O1 H1D 108(10) . 5 ?
 H1E O1 H1D 54(10) . 21_666 ?
 H1E O1 H1D 71(10) . 13_666 ?
 H1E O1 H1E 76(10) 13_666 9 ?
 H1E O1 H1E 104(10) 13_666 17_666 ?
 H1E O1 H1E 104(10) 17_666 21_666 ?
 H1E O1 H1E 104(10) 5 9 ?
 H1E O1 H1E 104(10) 13_666 21_666 ?
 H1E O1 H1E 76(10) 17_666 9 ?
 H1E O1 H1E 104(10) . 9 ?
 H1E O1 H1E 104(10) . 5 ?
 H1E O1 H1E 76(10) . 17_666 ?
 H1E O1 H1E 76(10) . 21_666 ?
 H1E O1 H1E 76(10) 5 21_666 ?
 H1E O1 H1E 180.00(5) . 13_666 ?
 H1E O1 H1E 180(10) 9 21_666 ?
 H1E O1 H1E 76(10) 13_666 5 ?
 H1E O1 H1E 180.00(10) 5 17_666 ?
 S1 C1 H1A 109.5 . . ?
 S1 C1 H1B 109.5 . . ?
 S1 C1 H1C 109.5 . . ?
 H1A C1 H1B 109.5 . . ?
 H1A C1 H1C 109.5 . . ?
 H1B C1 H1C 109.5 . . ?

_shelx_res_file
;
TITL yt1-48a_auto_a.res in Pa-3
    yt1-48a_auto.res
    created by SHELXL-2019/2 at 14:29:28 on 19-Dec-2023
REM Old TITL yt1-48a_auto_a.res in Pa-3
REM SHELXT solution in Pa-3
REM R1 0.084, Rweak 0.000, Alpha 0.026, Orientation as input
REM Formula found by SHELXT: C6 Cl6 S2 Sn O
CELL 0.71073 12.4259 12.4259 12.4259 90 90 90
ZERR 4 0.0009 0.0009 0.0009 0 0 0
LATT 1
SYMM 0.5-X,-Y,0.5+Z
SYMM -X,0.5+Y,0.5-Z
SYMM 0.5+X,0.5-Y,-Z
SYMM +Z,+X,+Y
SYMM 0.5+Z,0.5-X,-Y
SYMM 0.5-Z,-X,0.5+Y
SYMM -Z,0.5+X,0.5-Y
SYMM +Y,+Z,+X
SYMM -Y,0.5+Z,0.5-X
SYMM 0.5+Y,0.5-Z,-X
SYMM 0.5-Y,-Z,0.5+X
SFAC C H Cl O S Sn
UNIT 24 80 24 4 8 4
DFIX 0.85 0.01 O1 H1d O1 H1e

L.S. 20 0 0
PLAN  2
TEMP 25
CONF
BOND $H
list 4
MORE -1
fmap 2 53
acta
REM <olex2.extras>
REM <HklSrc "%.\\YT1-48A_auto.hkl">
REM </olex2.extras>

WGHT    0.043600    0.829500
FVAR       0.33744
SN1   6    0.500000    0.500000    0.000000    10.16667    0.03967    0.03967 =
         0.03967   -0.00038    0.00038    0.00038
CL1   3    0.536043    0.686764    0.042985    11.00000    0.06618    0.04224 =
         0.06245   -0.00436   -0.00617   -0.00233
S1    5    0.729609    0.770391    0.229609    10.33333    0.05079    0.05079 =
         0.05079    0.00260   -0.00260    0.00260
O1    4    0.500000    0.500000    0.500000    10.16667    0.04448    0.04448 =
         0.04448    0.00550    0.00550    0.00550
H1D   2    0.528100    0.539494    0.547963    10.16667   -1.50000
H1E   2    0.482044    0.440617    0.528297    10.16667   -1.50000
C1    1    0.663314    0.669430    0.306933    11.00000    0.07307    0.07121 =
         0.06185    0.00588    0.00477   -0.01714
AFIX 137
H1A   2    0.715498    0.630282    0.348322    11.00000   -1.50000
H1B   2    0.626320    0.620873    0.259578    11.00000   -1.50000
H1C   2    0.612410    0.702745    0.354553    11.00000   -1.50000
AFIX   0
HKLF 4


REM  yt1-48a_auto_a.res in Pa-3
REM wR2 = 0.1033, GooF = S = 1.095, Restrained GooF = 1.094 for all data
REM R1 = 0.0368 for 576 Fo > 4sig(Fo) and 0.0577 for all 808 data
REM 33 parameters refined using 2 restraints

END

WGHT      0.0437      0.8440

REM Highest difference peak  0.764,  deepest hole -0.630,  1-sigma level  0.097
Q1    1   0.4985  0.5004  0.5328  11.00000  0.05    0.76
Q2    1   0.5039  0.4343  0.0802  11.00000  0.05    0.41
;
_shelx_res_checksum                54283
_shelx_hkl_file
;
   0  -1  -2   -0.09    0.89
  -2   1   0  123.19    6.01
  -1   0   2  111.45    5.43
   2  -1   0  112.84    5.66
  -1   1   2   13.85    2.49
  -1  -1  -2    5.93    2.49
   1  -1  -2   12.72    2.45
  -2   1  -1   10.42    1.49
  -1   2   1   16.87    2.61
  -2   1   1   13.19    2.24
   2  -1   1   11.33    1.52
   2  -2   0 9271.89   82.95
  -2   2   0 9771.38   81.89
  -2   0   2 9520.04   76.83
  -2   1   2   11.51    2.32
  -2   2   1   12.25    2.37
   2  -2   1    7.83    1.75
  -1   2   2   15.09    2.89
  -2   2  -1   12.34    2.28
   2  -1  -2    7.72    2.66
  -2  -1  -2   10.76    2.75
  -2   2   2  703.96   19.70
   2  -2   2  557.71   13.30
   0   0   3    0.00    0.86
   0   0  -3   -0.26    0.76
   0   1   3   -0.50    0.92
   3   0   1    1.95    1.41
   0  -1  -3    5.29    3.95
  -3   0   1    1.22    1.41
   0  -1  -3   -0.12    0.80
  -3   0   2  250.12   10.52
  -3   0   2  242.69    7.88
   0  -2  -3  216.06   11.89
   2  -3   0  240.49   12.14
   0  -2  -3  227.49   10.51
   3  -1   0    1.24    0.72
  -1   0   3   -0.52    0.83
  -3   1   0   -0.12    1.20
  -3   1  -1 1559.10   24.80
  -1  -1  -3 1800.13   29.73
   1  -1  -3 1478.75   26.58
  -1  -1  -3 1440.93   24.46
   1  -1  -3 1806.26   28.87
  -1   1   3 1598.18   29.09
  -3   1   1 1772.58   30.09
  -2   3   1  426.19   16.13
  -3   1  -2  326.30    9.69
  -3  -1  -2  389.99   10.80
   3  -1  -2  438.10   11.09
   1  -2  -3  376.47   15.42
  -1  -2  -3  366.22   12.98
  -3   1   2  413.91   14.99
   2  -3   1  354.80   13.86
   1  -2  -3  367.31   12.98
  -1   2   3  384.28   15.18
   3  -2   0    0.85    0.75
  -2   0   3   -1.21    0.96
  -3   2   0   -0.55    1.42
   2   1   3  478.69   14.00
  -2  -1  -3  523.18   15.46
  -3   2   1  503.38   17.24
   2  -1  -3  540.22   15.52
   2  -1  -3  481.17   15.74
   3  -2   1  417.65   13.43
  -3   2  -1  425.83   13.92
  -2   1   3  466.80   14.45
  -2   1   3  494.70   16.49
   2  -2   3  349.00    9.51
  -2   2   3  426.60   16.85
  -2   3   2  456.67   17.47
   2  -3   2  345.68   12.91
   2  -2  -3  397.77   13.34
  -3   2   2  445.84   17.10
   3  -2   2  334.39   11.07
   2  -2  -3  417.13   16.06
  -3   2  -2  352.83   11.90
  -2  -2  -3  375.84   13.15
   0  -3  -3    0.73    1.06
   3  -3   0    1.54    1.56
  -3   3   0    0.62    1.34
  -3   0   3    0.64    1.73
  -3   0   3   -1.46    1.52
   1  -3  -3   67.40    7.54
   3  -3  -1   67.91    6.95
  -3   1   3   71.29    6.78
  -3   1  -3   59.97    3.29
  -3   3  -1   72.81    6.59
  -3   1   3   71.15    5.80
   3  -3   1   59.47    6.14
  -3   3   1   65.89    6.78
   3   1   3   65.76    5.48
  -2   3   3   38.75    5.60
   3  -2   3   38.16    3.21
   3  -2  -3   46.16    4.76
   3  -3   2   38.69    4.63
  -3  -2  -3   34.51    4.16
  -3   2   3   50.26    6.06
  -3   3   2   45.38    6.01
   3  -3   3  486.73   15.92
  -3   3   3  567.29   22.33
   0   0  -4 9999.00   77.91
   0   0   4 9921.18   79.69
   0  -1   4    0.46    0.63
   0  -1  -4    0.57    0.80
   0   1   4    0.84    1.14
   0  -2  -4 2369.18   37.94
   2  -4   0 2440.61   43.62
   4   0   2 2316.23   25.96
  -4   0   2 2378.25   38.75
  -4   0   2 2492.33   27.92
   0  -3  -4    0.69    1.56
  -4   0   3   -0.29    2.02
   3  -4   0   -0.27    1.36
   4   0   3    1.51    1.60
   0  -3  -4    1.24    3.22
  -4   0   3    0.06    1.31
  -4   1   0 1277.76   26.86
  -1   0   4 1175.29   23.83
   1   0   4 1068.13   17.75
  -1   0  -4 1087.12   16.26
   4  -1  -1 1141.73   15.17
   1  -1  -4 1026.38   23.46
  -1   1   4 1103.82   26.54
  -4  -1  -1 1132.41   14.89
  -4   1  -1 1143.71   23.96
  -1  -1  -4  959.84   21.36
  -4   1   1 1150.74   26.73
  -1  -2  -4 1005.11   24.06
  -4   1   2 1088.06   27.09
   2  -4   1 1114.08   28.11
   1  -2  -4  987.62   25.75
  -1   2   4  980.12   26.74
  -1  -2  -4  976.91   25.61
  -4   1  -2  988.11   21.18
   1  -2  -4 1014.46   24.48
   4  -1  -2 1174.31   19.05
   1  -3  -4    4.39    3.52
   3  -4   1    2.88    1.87
   1  -3  -4    2.94    1.62
  -4   1   3    4.54    1.78
  -3   4   1    5.17    2.54
  -1   3   4    8.58    2.80
  -4   1  -3    1.62    0.76
  -1  -3  -4    2.89    3.18
  -4   2   0 1939.32   36.16
  -2   0   4 1768.88   32.40
   4  -2   0 1780.23   33.57
  -2   1   4  269.60   13.27
   4  -2   1  247.50   11.58
  -4   2   1  290.66   14.29
   4  -2  -1  260.61   12.98
   2  -1  -4  271.03   12.95
   2   1   4  279.11   12.00
  -4   2  -1  266.58   12.49
  -2   1   4  251.73   12.22
  -4   2  -2 2773.45   41.96
  -2  -2  -4 2980.48   43.25
   2  -2  -4 3086.74   43.97
  -4   2   2 3213.87   51.89
   4  -2   2 2712.65   39.20
  -2   2   4 2982.10   50.04
   2  -2  -4 2981.42   48.57
  -4  -2  -3  322.83   12.38
  -2   3   4  360.80   18.21
  -2  -3  -4  318.36   14.17
  -4   2  -3  294.90   11.73
  -4   2   3  365.17   17.65
   2  -3  -4  331.12   14.26
  -3   4   2  359.18   17.42
   3  -4   2  325.53   15.85
   4  -2  -3  375.00   13.30
   2  -3  -4  386.01   18.18
   3   0   4 1233.78   24.21
   4  -3   0 1270.20   30.31
  -4   3   0 1318.91   32.46
  -3   0   4 1254.61   25.44
  -3   0   4 1325.90   29.90
   4  -3  -1  544.13   20.53
  -4   3   1  577.31   21.87
  -3   1   4  583.50   20.74
  -3   1   4  559.75   17.52
   3  -1  -4  599.78   20.32
   4  -3   1  519.29   18.46
  -4   3  -1  564.87   20.19
   3   1   4  536.74   16.41
  -3   2   4   76.26    7.99
   4  -3   2   59.66    5.94
   3  -2  -4   79.41    7.14
  -4   3   2   73.60    8.14
  -4   3  -2   65.07    6.74
  -3  -2  -4   70.35    6.72
  -3   4   3  298.30   16.81
   3  -3   4  266.97   10.79
  -3   3   4  298.23   17.32
  -4   3   3  310.36   17.66
   3  -3  -4  273.93   13.18
  -3  -3  -4  279.63   13.34
   4  -3   3  255.11   11.78
   3  -4   3  258.69   13.96
  -4   0   4 5197.50   58.09
   0  -4  -4 5902.27   79.42
  -4   0   4 5435.53   70.02
   4  -4   0 5570.95   74.59
  -4   4   0 5762.94   76.97
   1  -4  -4   22.31    5.07
  -4   4   1   22.32    4.75
   4  -4   1   21.53    4.21
  -4   1   4   23.37    4.02
  -4   1   4   22.13    4.22
   4   1   4   20.68    3.62
  -4   1  -4   18.27    2.18
  -4   4  -1   26.19    4.74
  -2   4   4  752.33   27.67
   4  -4   2  579.87   21.70
  -4  -2  -4  644.35   20.53
  -4   4   2  666.12   26.30
   4  -2  -4  708.92   21.24
  -4   2   4  737.81   26.38
   3  -4   4  263.13   13.96
  -4  -3  -4  258.07   12.94
   4  -3  -4  266.66   13.36
  -4   3   4  295.46   18.05
  -3   4   4  272.46   17.23
   4  -3   4  256.40   10.68
  -4   4   3  262.66   17.15
   4  -4   3  255.82   13.82
   4  -4   4 3589.81   53.37
  -4   4   4 3602.69   68.26
   0   0   5   -0.34    1.07
   0   1   5   -0.27    1.64
  -5   0   1   -1.97    2.33
   0  -1  -5   -1.04    1.06
   0  -1   5    0.31    0.95
   2  -5   0   39.17    5.79
  -5   0   2   28.20    3.09
   5   0   2   31.78    2.67
   0  -2  -5   32.43    5.58
   0  -2  -5   32.29    4.82
  -5   0   2   39.24    5.41
  -5   0   3   -0.45    2.38
   0  -3  -5    3.62    3.86
   0  -3  -5    0.13    1.66
   5   0   3    0.19    1.95
   3  -5   0    0.10    1.22
  -5   0   3   -1.22    1.55
   0  -4  -5  367.80   17.14
  -5   0   4  396.63   13.93
   4  -5   0  455.34   23.25
  -5   0   4  396.45   18.77
   0  -4  -5  418.65   22.71
   5   0   4  347.40   12.26
   1   0   5    1.20    1.16
  -1   0  -5   -1.21    0.77
  -5   1   0    2.77    2.49
  -1   0   5   -0.42    1.31
  -1  -1   5 3873.48   48.57
   5  -1  -1 3957.29   32.68
   1  -1   5 3808.22   37.51
   1  -1  -5 3835.83   52.74
  -5   1   1 4049.68   57.55
  -1   1   5 3957.39   57.37
  -5   1  -1 4006.50   53.51
  -1  -1  -5 3600.93   46.15
  -5   1   2   34.73    5.21
  -1  -2  -5   35.95    5.74
  -5   1  -2   33.97    4.70
   1  -2  -5   30.52    4.84
  -1   2   5   28.15    4.95
   1  -2  -5   36.56    6.21
  -1  -2  -5   25.97    4.71
  -1  -3  -5 3304.22   52.82
  -5   1  -3 3154.82   44.82
   3  -5   1 3440.93   61.93
   1  -3  -5 3280.90   52.82
  -1  -3  -5 3212.86   59.17
  -5   1   3 3443.70   56.18
   1  -3  -5 3483.09   61.03
  -1   3   5 3704.26   61.23
  -1  -4  -5    3.11    2.02
  -1  -4  -5   -1.02    3.63
   4  -5  -1    4.98    2.70
  -5   1  -4    2.49    1.21
  -4   5   1    4.01    2.83
   4  -5   1    3.65    2.12
  -5   1   4    4.17    2.40
   1  -4  -5    5.13    3.49
   2   0   5   -0.52    2.52
  -2   0  -5    0.71    0.58
  -2   0   5   -1.06    1.62
  -2   0   5   -1.00    2.31
  -5   2   0   -0.44    1.59
   5  -2   0    0.83    1.22
  -2   1   5  522.01   19.60
  -5   2  -1  578.41   20.59
   5  -2   1  573.90   19.20
  -2  -1  -5  544.60   17.14
   2  -1  -5  602.90   21.02
  -5   2   1  591.41   22.11
  -2  -1   5  540.20   17.86
  -2   1   5  622.29   21.95
   2   1   5  574.21   18.77
   5  -2  -1  570.66   20.88
   5  -2  -2  988.00   19.28
  -2  -2  -5  895.48   26.53
   2  -2  -5  949.43   27.86
  -5   2  -2  825.07   23.77
  -5  -2  -2  833.43   17.59
  -2  -2  -5  934.35   26.74
  -5   2   2  922.44   28.80
   2  -2  -5  989.53   27.60
  -2   2   5  918.11   28.54
  -2   3   5   49.01    7.31
   2  -3  -5   57.04    7.40
  -5   2   3   39.88    5.90
  -5   2  -3   41.97    4.92
   3  -5   2   46.88    6.84
   5  -2  -3   59.53    5.27
  -5  -2  -3   51.18    5.35
  -2  -3  -5   45.02    6.43
   2  -3  -5   42.51    6.64
   5  -2  -4  103.84    8.10
  -4   5   2  101.17   10.67
  -5   2  -4   83.34    6.72
  -2  -4  -5   86.24    8.78
   2  -4  -5   87.18    8.53
   4  -5   2  103.39   10.44
  -5   2   4   97.28    9.99
  -2   4   5  106.48   11.06
  -3   0   5   -0.40    2.13
  -5   3   0   -0.31    2.71
   3   0   5   -0.99    1.91
   5  -3   0    2.06    1.92
  -3   0   5    0.19    1.64
   5  -3   1 2597.82   47.10
  -5   3   1 2725.24   53.97
   3   1   5 2550.33   41.36
  -3   1   5 2558.80   48.31
   5  -3  -1 2620.29   49.51
  -3   1   5 2492.14   43.45
  -3  -1   5 2556.18   44.72
  -5   3  -1 2602.81   49.23
   3  -1  -5 2795.74   48.18
   5  -3   2  158.35   10.64
   3  -2  -5  198.09   12.28
  -5   3  -2  161.46   11.38
   3  -2  -5  192.02   12.89
  -3   2   5  190.39   13.79
  -5   3   2  189.28   14.12
  -3  -2  -5  199.75   12.59
  -5   3   3  587.33   25.70
  -5  -3  -3  554.18   18.09
   3  -5   3  558.70   22.70
  -5   3  -3  535.54   21.09
  -3  -3  -5  585.89   20.80
  -3   3   5  584.74   25.57
   5  -3   3  538.23   19.30
   3  -3  -5  578.46   20.89
   3  -3   5  543.65   12.98
   5  -3  -3  605.49   18.65
  -4   5   3   25.58    5.67
   5  -3  -4   27.97    4.78
   5  -3   4   24.48    3.64
   4  -5   3   28.05    5.24
   3  -4   5   29.26    4.53
  -5   3   4   25.89    5.54
  -5  -3  -4   23.68    4.38
   3  -4  -5   28.93    5.55
  -3  -4  -5   28.00    5.30
  -3   4   5   32.02    6.23
  -4   0   5   -0.43    1.89
   5  -4   0    0.41    0.90
  -4   0   5    2.16    2.50
  -5   4   0   -1.28    2.56
   4   0   5    2.16    1.84
  -4   1   5    5.89    2.73
   5  -4   1    5.85    2.52
   5  -4  -1    5.58    2.78
   4   1   5    2.75    2.00
  -4   1   5    4.12    2.27
  -5   4   1    5.40    2.72
  -4  -1   5    8.29    2.96
  -5   4  -1    4.54    2.49
   5  -4   2   63.54    7.45
  -5   4   2   79.70    9.59
  -5   4  -2   76.68    8.57
  -4   2   5   79.91    9.11
  -4   3   5  575.11   26.45
   4  -3  -5  556.71   21.16
   5  -4   3  568.74   21.86
  -4  -3  -5  532.44   20.74
  -3   5   4  588.33   26.58
   3  -5   4  539.23   22.47
  -5   4   3  560.86   26.44
   4  -3   5  540.69   12.90
  -4  -4  -5    8.84    3.60
  -5   4   4    8.11    2.81
   5  -4  -4   18.35    4.94
  -4   4   5   18.77    5.50
   4  -4   5   13.08    2.71
   4  -4  -5    9.71    3.73
   5  -4   4   11.68    2.89
  -4   5   4   17.47    4.91
  -5  -4  -4   12.65    4.77
   4  -5   4   13.98    3.33
   5   0   5    0.08    2.19
   5  -5   0    2.11    2.43
  -5   0   5   -2.46    3.20
  -5   5   0    4.59    2.29
  -5   0   5    1.50    2.17
  -5  -1   5 1645.41   40.76
   5   1   5 1472.74   30.30
  -5   1   5 1619.01   42.23
  -5   1   5 1655.76   34.68
   5  -5  -1 1663.04   44.99
  -5   5   1 1664.96   45.00
  -5   1  -5 1466.80   23.00
   5  -5   1 1585.21   42.39
   5  -5   2  103.41   10.57
  -5   2   5   90.46   10.08
  -5   5   2   84.92   10.23
  -5  -3  -5 1719.08   39.01
   5  -3  -5 1786.06   39.17
   5  -5   3 1746.00   43.64
  -3   5   5 1969.85   52.17
   3  -5   5 1771.83   41.30
  -5   3   5 1854.17   51.32
  -5   5   3 1799.33   50.79
   4  -5  -5  178.40   15.90
   4  -5   5  153.40   11.88
   5  -4  -5  149.36   11.83
  -5  -4  -5  158.19   11.98
  -4  -5  -5  162.87   13.33
  -4   5   5  156.61   14.65
   4  -5  -5  135.65   11.90
  -5   5   4  137.77   14.29
  -5   4   5  155.30   14.98
   5  -4   5  160.54    9.93
   5  -5   4  150.85   12.14
   5  -5  -5  580.25   24.53
  -5   5   5  576.88   30.49
   5  -5   5  605.49   22.92
   5  -5  -5  680.18   32.03
  -5  -5  -5  602.42   25.70
   0   0   6 4543.30   59.93
   0   1   6    0.20    1.27
   0  -1   6   -1.02    1.25
  -6   0   1    0.56    1.68
   0  -1  -6    0.22    1.01
   0  -2  -6 4486.58   65.30
   0  -2   6 4523.71   53.47
  -6   0   3   -0.39    1.57
  -6   0   3    0.44    1.90
   0  -3  -6    1.87    3.65
   0  -3  -6   -0.05    1.61
   3  -6   0   -1.00    1.04
   6   0   3   -0.87    1.73
   0  -4  -6 1378.06   36.42
  -6   0   4 1375.29   37.90
   4  -6   0 1490.83   44.22
  -6   0   4 1468.49   28.90
   6   0   4 1315.53   25.23
   5  -6   0    2.16    2.26
  -6   0   5   -3.91    3.29
  -6   0   5   -2.21    3.82
   0  -5  -6   -2.32    5.37
   6   0   5   -5.31    3.50
   1   0   6  857.44   21.32
  -1   0   6  891.45   25.46
  -6   1   0  902.08   27.27
  -6   1  -1  217.41   12.95
  -6   1   1  190.37   12.78
  -1   1   6  196.12   13.07
   1  -1  -6  180.04   11.42
   1  -1   6  203.86    8.96
  -1  -1  -6  174.19    9.51
  -1  -1   6  181.85   10.64
  -6   1   2    3.60    1.92
  -6   1  -2    2.35    1.71
  -1   2   6    5.41    2.84
   1  -2   6    4.82    1.37
   1  -2  -6    5.19    1.73
  -1  -2  -6    1.47    1.53
  -1  -3  -6  466.21   20.10
  -1  -3  -6  488.78   24.54
  -6   1   3  503.33   22.33
  -1   3   6  577.42   25.23
   1  -3  -6  543.32   24.05
   3  -6   1  537.23   24.87
  -6   1  -3  468.03   18.51
   1  -3  -6  517.88   21.05
  -1  -4  -6  307.10   17.24
   4  -6  -1  358.04   22.22
  -1  -4  -6  343.70   22.18
   4  -6   1  357.49   21.81
   1  -4  -6  311.76   17.18
  -6   1   4  312.45   18.00
  -6   1  -4  296.68   13.71
  -6  -1   4  336.32   18.43
  -6  -1   5  377.25   20.29
   1  -5  -6  355.83   18.57
  -6  -1   5  380.68   15.59
   5  -6  -1  439.79   25.25
  -6   1  -5  345.44   13.57
  -1  -5  -6  353.45   18.72
   5  -6   1  388.29   23.16
  -6   1   5  389.56   21.17
  -2   0   6 3849.59   58.70
  -6   2   0 3966.93   62.69
  -2  -1  -6   47.26    4.71
  -6   2   1   62.89    7.84
  -2  -1   6   56.74    6.27
  -2   1   6   55.17    7.07
  -6   2  -1   61.74    7.46
   2  -1  -6   57.98    6.82
  -6  -2  -2 2030.14   28.50
  -6   2  -2 1971.79   42.29
  -6   2   2 2042.69   46.47
   6  -2  -2 2217.01   29.73
   2  -2  -6 2179.49   46.24
  -2  -2  -6 2059.42   46.04
  -2   2   6 2002.96   47.21
  -2   3   6   41.02    7.24
   3  -6   2   53.86    7.66
  -6   2  -3   46.99    6.15
   2  -3  -6   42.34    6.59
  -2  -3  -6   45.62    7.17
  -2  -3  -6   40.62    6.45
  -6   2   3   46.88    6.97
   6  -2  -3   53.71    5.01
  -6   2  -4 3140.98   51.26
   2  -4  -6 3459.27   59.75
   4  -6   2 3369.40   69.03
  -6   2   4 3353.15   64.16
  -2  -4  -6 3398.34   59.86
  -2  -4  -6 3396.57   67.17
  -6   2  -5    7.78    2.18
  -2  -5  -6   -2.29    4.95
   2  -5  -6    6.67    3.81
   5  -6  -2    4.56    2.52
  -5   6   2    7.19    2.69
   2  -5  -6    2.92    4.67
   5  -6   2    4.14    2.14
  -6   2   5    5.12    2.67
  -3   0   6  283.70   14.66
  -6   3   0  331.11   18.86
  -3   0   6  309.26   16.49
   6  -3   0  351.50   18.71
  -3   1   6  165.95   11.81
   6  -3  -1  190.14   13.83
  -3   1   6  190.58   13.80
  -6   3   1  194.05   14.55
   6  -3   1  193.44   13.45
  -6   3  -1  200.90   14.59
  -3  -1  -6  184.97   10.94
  -3  -1   6  190.56   12.63
  -6   3  -2   98.02    9.90
  -3   2   6  121.23   12.15
   6  -3   2  115.46   10.01
  -6   3   2  124.74   11.97
  -3  -3  -6   14.82    4.31
   3  -3  -6   21.69    5.29
  -6   3   3   21.94    5.25
  -6  -3  -3   15.10    2.76
  -3   3   6   16.18    4.47
  -6   3  -3   22.78    4.54
   6  -3  -3   17.89    3.40
   3  -6   3   20.80    4.78
   4  -6   3  340.74   21.34
   3  -4  -6  303.90   17.16
   3  -4  -6  244.93   18.05
  -3  -4  -6  293.54   16.79
   6  -3  -4  319.35   14.54
  -6   3   4  317.68   20.01
   3  -4   6  347.17   14.09
  -3   4   6  328.53   21.33
  -6   3  -4  305.26   16.80
  -6  -3  -4  316.32   14.85
  -6  -3  -5    9.15    4.38
   3  -5  -6   11.88    4.34
   6  -3  -5    9.60    3.25
  -3  -5  -6    6.12    4.52
  -3   5   6   11.37    4.13
   3  -5   6   12.55    3.19
  -5   6   3   10.32    3.43
   5  -6  -3   13.56    4.59
   5  -6   3   11.75    4.29
  -6   3   5    6.21    3.00
   3  -5  -6    3.99    4.31
   6  -3  -5   11.63    3.38
   6  -4   0 1131.54   35.61
  -6   4   0 1156.60   37.96
  -4   0   6 1034.01   32.08
  -4   0   6  972.69   26.65
  -6   4   1  244.57   17.46
   6  -4   1  245.70   16.01
  -4   1   6  235.25   15.81
  -6   4  -1  256.88   17.52
  -4  -1   6  256.63   15.87
  -4   1   6  226.12   13.16
   6  -4  -1  245.47   16.63
   6  -4   2 3465.85   62.06
  -6   4   2 3444.45   69.00
   6  -4  -2 3563.24   67.35
  -4   2   6 3613.46   68.10
  -6   4  -2 3488.21   67.17
  -6   4   3    7.68    3.35
   3  -6   4    2.36    1.49
   4  -3  -6    6.32    4.17
   6  -4   3    6.61    2.50
  -6   4  -3    8.30    2.77
  -4  -3  -6    6.67    4.23
  -4   3   6    4.75    2.50
   4  -3  -6    5.38    2.11
   6  -4  -4  846.61   26.04
   4  -4  -6  778.46   28.18
   4  -4  -6  979.50   36.92
  -4   4   6  815.03   34.61
   4  -4   6  883.80   19.23
  -4  -4  -6  792.14   28.01
  -6   4   4  833.87   34.61
  -6  -4  -4  830.40   25.93
   6  -4   4  866.57   28.01
   4  -6   4  862.15   33.72
   4  -5  -6  182.54   13.99
  -6  -4  -5  198.96   13.51
  -4  -5  -6  185.95   14.74
   4  -5  -6  233.99   19.12
  -4   5   6  205.13   17.58
   4  -5   6  214.25   13.22
   6  -4  -5  216.79   17.42
  -6   4   5  173.95   16.17
   6  -4  -5  199.53   13.17
   5  -6  -4  210.74   18.29
   5  -6   4  190.84   15.64
  -5   6   4  203.87   17.54
  -5   0   6   94.30   10.32
   6  -5   0   97.81   11.14
  -5   0   6   82.83    7.53
  -6   5   0  103.56   11.99
  -6   5  -1   66.16    9.16
   6  -5   1   57.60    8.36
  -5   1   6   53.38    7.95
  -5   1   6   58.49    6.97
   1  -6  -5   68.97   10.41
  -5  -1   6   59.28    8.26
   6  -5  -1   67.80    9.44
  -6   5   1   62.29    9.49
  -6   5  -2 1437.33   44.70
   2  -6  -5 1392.59   47.29
   6  -5  -2 1261.70   41.60
  -6   5   2 1227.86   42.36
   5  -2  -6 1474.70   41.95
  -5   2   6 1256.07   40.19
   6  -5   2 1187.26   38.32
   6  -5   3  363.78   20.10
   6  -5  -3  389.34   23.28
  -5   3   6  359.61   23.15
   3  -6  -5  447.15   27.32
   5  -3  -6  370.18   20.17
   5  -3  -6  413.47   23.25
  -6   5   3  362.77   23.49
   5  -4  -6    9.04    3.36
  -5  -4  -6   10.97    5.11
  -6   5   4    3.97    2.53
   5  -4  -6    6.36    4.07
   6  -5   4    9.02    3.61
   4  -6  -5   11.35    4.27
  -5   4   6    9.60    3.92
   4  -6   5   10.86    3.47
   6  -5  -4   11.96    3.99
   5  -5   6  117.28    8.87
   5  -6  -5  129.81   14.82
   5  -5  -6  137.15   14.87
   6  -5   5  116.81   10.45
   6  -5  -5  110.89   10.90
  -6   5   5  112.67   13.80
   5  -6   5  120.79   11.77
  -6  -5  -5  125.03   11.26
  -5  -5  -6  116.20   11.76
  -5   5   6  112.32   13.91
  -5   6   5  121.13   14.19
   5  -5  -6  124.38   11.67
   6  -5  -5  121.50   13.74
  -6   0  -6 2246.14   34.77
  -6   0   6 2306.67   44.84
  -6   6   0 2673.02   65.10
  -6   0   6 2260.05   54.17
   0  -6  -6 2566.02   68.09
   6  -6   0 2416.35   60.40
   1  -6  -6   85.40   12.36
  -6   1   6   74.51    7.12
  -6  -1   6   64.92    6.65
  -6   6   1   76.00   10.97
  -6   1   6   62.38    8.93
  -6  -1   6   68.92    9.12
   6  -6  -1   76.40   10.58
  -6   1  -6   70.29    5.09
  -1  -6  -6   81.65   11.28
   6  -6   1   73.31   10.25
  -1  -6  -6   75.45    9.40
   2  -6  -6  658.30   35.23
  -6   6   2  550.05   28.63
   6  -6   2  506.40   26.76
   2  -6  -6  519.33   23.60
  -2  -6  -6  556.31   25.35
   6  -6  -2  547.77   29.10
  -6   2   6  520.56   26.61
  -6  -2   6  551.20   26.48
  -6   3   6  126.96   13.94
   6  -6   3  128.84   13.25
   6  -3  -6  148.88   14.14
   3  -6  -6  127.92   12.20
  -6   6   3  135.62   14.55
   6  -6  -3  126.81   14.17
  -3  -6  -6  134.58   13.26
   3  -6  -6  176.57   17.82
   6  -6  -4 1154.41   44.55
   4  -6  -6 1288.73   48.40
   6  -6   4 1141.11   38.65
   4  -6  -6 1032.61   34.87
  -4  -6  -6 1185.58   39.54
  -6   6   4 1103.38   43.30
   4  -6   6 1235.76   38.65
   6  -4  -6 1180.41   36.32
  -6  -4  -6 1178.81   36.24
  -6   4   6 1075.97   42.18
   6  -4  -6 1217.52   43.21
   6  -6   5   12.46    3.56
  -6  -5  -6   11.86    4.76
  -5   6   6   14.75    5.52
   5  -6  -6   10.56    4.14
  -6   6   5   11.72    4.83
   6  -5  -6    6.59    4.03
  -5  -6  -6   14.02    5.86
  -6   5   6    7.05    3.92
   5  -6   6   11.88    3.55
  -6  -6  -5   13.55    6.52
   6  -5   6    9.87    2.57
   6  -6  -5   16.69    6.22
   6  -6   6  519.75   22.60
   6  -6  -6  523.77   25.73
  -6   6   6  487.63   30.48
  -6  -6  -6  559.87   28.03
   0   0   7    0.66    1.05
  -7   0   0    2.00    1.31
  -7   0  -1   -2.23    2.04
   0  -1  -7    0.15    0.83
  -7   0   1   -0.53    1.39
   0   1   7   -1.17    1.39
   0  -1   7    0.38    1.07
   0  -2   7   -1.10    1.76
   0  -2  -7   -0.31    1.12
  -7   0   2   -0.93    2.19
  -7   0  -2    1.62    1.60
  -7   0  -3   -2.20    1.86
  -7   0   3   -1.84    2.36
   0  -3  -7   -0.07    1.33
   3  -7   0    1.08    0.88
   0  -4  -7 2306.69   49.83
  -7   0   4 2356.70   37.81
   7   0   4 2123.29   31.94
  -7   0   4 2320.62   53.61
  -7   0  -4 2381.84   44.94
  -7   0   5   -3.74    2.97
   0  -5  -7   -5.53    7.07
  -7   0   5   -0.20    2.56
  -7   0  -5    0.17    1.01
   7   0   5   -3.35    2.91
   5  -7   0   -1.24    2.86
   0  -6  -7   53.43   10.47
   0  -6  -7   38.19    6.75
  -7   0   6   40.87    5.69
  -7   0   6   38.31    7.26
  -7   0  -6   42.37    5.22
   6  -7   0   45.99    8.67
  -1   0   7   -1.19    1.07
   1   0   7   -0.56    1.17
  -7   1   0   -0.52    1.35
  -1   1   7  474.02   22.70
   1  -1  -7  497.22   20.45
  -1  -1   7  507.38   19.97
  -1  -1  -7  479.89   17.65
  -7   1   1  501.65   22.57
   1  -1   7  530.86   17.06
  -7   1  -1  505.06   21.78
   1  -2  -7   35.13    5.69
  -7   1  -2   33.87    5.67
  -1  -2   7   33.60    4.94
  -7  -1   2   31.25    2.88
   1  -2   7   33.26    3.71
  -7   1   2   31.77    5.88
  -1   2   7   30.90    6.27
   7  -1   2   28.97    2.38
  -1  -2  -7   30.95    5.27
   3  -7  -1  804.06   33.87
  -1  -3  -7  818.80   29.68
  -7   1  -3  776.28   26.93
  -7   1   3  828.46   30.65
   7  -1   3  702.35   15.35
  -1   3   7  931.82   35.12
   1  -3  -7  832.88   29.73
  -7  -1   3  817.33   18.18
   3  -7   1  788.89   31.67
  -1  -3  -7  854.21   34.03
   4  -7  -1  123.03   13.59
  -7   1   4  113.20   11.47
   7  -1   4   95.49    6.39
  -7  -1   4  108.34   10.92
  -7   1  -4  108.98    9.38
   4  -7   1  119.44   13.58
  -1  -4  -7  109.76   11.44
  -7  -1   4  113.24    7.58
   1  -4  -7  109.83   11.02
   7  -1   5  318.84   13.49
   5  -7  -1  410.26   26.22
   1  -5  -7  475.86   30.20
  -7   1  -5  348.58   16.19
   5  -7   1  419.09   26.82
  -1  -5  -7  345.66   19.98
  -7  -1   5  356.27   21.42
  -7  -1   5  363.72   15.31
  -7   1   5  345.22   20.94
   1  -5  -7  392.43   21.07
   6  -7   1   55.85    9.80
  -7   1   6   51.50    8.55
  -1  -6  -7   46.47    7.68
  -7  -1   6   55.26    8.89
   1  -6  -7   37.03    6.67
   6  -7  -1   55.41    9.61
  -7  -1   6   51.31    6.22
  -7   1  -6   47.13    4.97
   1  -6  -7   64.94   11.84
  -1  -6  -7   57.82   10.95
  -7   2   0   -0.26    1.44
  -2   0   7   -2.78    2.67
  -2  -1  -7   42.82    4.65
  -7   2  -1   54.28    7.61
  -2  -1   7   49.65    6.57
   2  -1  -7   56.39    7.33
   7  -2  -1   45.02    3.41
  -7   2   1   43.22    6.98
  -7  -2  -1   49.94    3.21
  -2   1   7   47.85    7.33
  -2   2   7   34.91    6.52
  -7   2  -2   43.11    6.57
  -2   2   7   41.92    6.99
  -7   2   2   40.88    6.89
  -2  -2   7   34.70    5.37
  -2  -2  -7   38.64    6.08
   2   2   7   34.73    5.98
  -7   2   3   74.48    9.23
   2  -3   7   79.52    4.66
   2  -3  -7   83.59    9.51
  -7   2  -3   79.39    8.59
  -2  -3  -7   76.24    9.58
  -2  -3  -7   97.50   11.72
   3  -7   2   87.70   10.73
  -2   3   7   81.09   10.61
  -7   2   4   69.79    9.45
   2  -4  -7   92.75   10.60
  -2  -4  -7   76.74    9.86
  -7   2  -4   70.52    7.74
   4  -7  -2   84.25   11.62
  -2  -4  -7   83.36   11.92
   4  -7   2   87.20   11.64
  -2   4   7   89.72   11.73
   5  -7  -2   33.60    7.59
  -2  -5  -7   16.25    4.78
   2  -5  -7   16.61    4.48
   5  -7   2   30.32    7.05
  -7   2  -5   25.48    4.62
   2  -5  -7   33.14    7.61
  -7   2   5   24.88    5.83
  -7   2   6    2.68    2.37
   2  -6  -7   -1.88    4.97
  -2  -6  -7   -1.65    5.74
   6  -7  -2    0.34    1.32
  -7   2  -6    1.33    1.33
  -7  -2   6   -4.55    2.78
   2  -6  -7   -3.93    2.92
  -2  -6  -7    6.42    4.70
   6  -7   2    2.60    2.62
  -7   3   0   -0.32    1.32
  -3   0   7    0.70    2.23
  -3   0   7   -0.17    1.85
   7  -3   0   -0.54    1.11
  -3  -1  -7  489.20   15.82
  -7   3   1  545.39   26.06
  -7   3  -1  543.75   25.66
  -3  -1   7  500.05   22.16
  -3   1   7  548.03   25.13
   7  -3  -1  531.43   24.25
  -3   1   7  495.43   21.18
  -7   3   2   69.61    9.55
  -7  -3  -2   55.55    5.15
   7  -3  -2   57.88    7.94
  -3   2   7   59.54    9.01
   3   2   7   55.19    7.76
  -3   2   7   66.16    8.91
   7  -3  -2   69.38    6.11
  -7   3  -2   57.87    8.36
  -3  -2  -7   60.10    8.16
  -3  -2   7   59.85    7.69
  -7   3  -3  817.05   30.88
   7  -3  -3  888.21   32.45
   7  -3  -3  929.09   22.96
  -7  -3  -3  877.67   22.27
  -7   3   3  889.46   34.59
   3  -7   3  932.53   35.56
  -3   3   7  892.26   36.45
  -3  -3  -7  924.93   35.41
   3  -4  -7   33.78    7.26
   4  -7  -3   28.73    6.89
   3  -4   7   31.06    3.39
   3  -4  -7   26.84    6.07
   7  -3  -4   32.71    5.44
  -3  -4  -7   29.98    6.67
   4  -7   3   29.36    6.58
  -7   3  -4   32.83    5.96
  -3  -4  -7   24.63    5.99
   7  -3  -4   32.07    6.02
  -3   4   7   36.28    7.69
  -7  -3  -4   30.03    4.70
  -7   3   4   26.39    6.32
   3  -5  -7  503.67   29.39
   5  -7  -3  409.13   26.13
   7  -3  -5  434.92   24.13
  -3  -5  -7  396.88   21.59
   3  -5   7  455.74   18.72
  -3   5   7  441.01   27.50
   5  -7   3  423.07   26.99
  -7   3  -5  391.21   19.48
   3  -5  -7  387.47   21.24
  -7   3   5  403.08   24.62
  -3  -6  -7  100.43   11.79
   6  -7   3  111.14   13.44
   3  -6  -7   85.30   10.24
   3  -6  -7  133.38   16.21
  -7   3   6   93.58   12.20
  -4   0   7   -1.34    3.32
   7  -4   0    1.75    1.79
  -4   0   7    0.49    1.73
  -7   4   0   -0.39    2.40
  -4  -1  -7  796.46   23.15
  -4   1   7  712.54   25.34
  -4   1   7  703.36   29.67
   7  -4  -1  767.24   31.45
  -7   4   1  731.90   33.12
   1  -7  -4  749.65   32.03
  -4  -1   7  712.60   28.31
   7  -4   1  817.24   31.85
  -7   4  -1  772.77   32.83
  -4  -2  -7   11.68    3.35
   2  -7  -4   12.13    4.44
   7  -4  -2   11.21    3.82
   7  -4   2   10.05    3.31
  -7   4  -2    8.92    3.59
  -4  -2   7    4.28    2.42
  -7   4   2   15.87    5.15
  -4   2   7    1.41    2.14
   4  -2  -7   12.90    4.36
   7  -4   3  643.98   26.91
  -7  -4  -3  629.40   21.34
   7  -4  -3  678.97   22.21
  -7   4  -3  627.38   29.06
   7  -4  -3  598.22   28.70
  -7   4   3  594.65   30.90
   3  -7  -4  628.30   32.04
  -4   3   7  602.88   30.38
   4  -3  -7  674.01   30.41
   7  -4  -4  189.57   12.35
   4  -7  -4  202.18   18.93
   4  -4  -7  216.42   18.03
  -7   4  -4  188.44   15.27
   4  -7   4  179.38   16.92
   4  -4  -7  182.74   15.18
  -4  -4  -7  178.92   14.89
  -7   4   4  177.99   17.11
  -4   4   7  168.06   16.73
  -7  -4  -4  187.64   12.21
   7  -4  -4  178.76   15.95
  -4  -5  -7    0.02    5.17
  -7  -4  -5   -1.69    3.57
   4  -5  -7    0.57    1.95
   4  -5  -7   -2.71    5.95
   4  -5   7    0.13    1.48
  -7   4   5    0.07    2.07
  -4   5   7   -0.53    1.73
   5  -7   4    0.27    1.45
   7  -4  -5    0.78    4.06
   6  -7   4    6.92    3.22
   4  -6   7    7.26    2.67
   4  -6  -7    4.78    5.25
  -4  -6  -7    0.55    7.45
  -6   7   4    8.87    4.21
  -7   4   6    6.12    3.13
  -7  -4  -6    6.52    4.20
   7  -4  -6    7.73    4.19
  -7   5   0    4.09    3.16
   7  -5   0   -0.40    2.25
   0  -7  -5    1.32    1.46
  -5   0   7   -3.92    3.01
  -5   0   7   -3.25    4.38
   7  -5  -1  600.77   29.17
  -5   1   7  512.22   21.96
  -7   5  -1  599.57   30.97
  -5  -1   7  531.81   21.69
  -5  -1   7  494.56   24.90
  -7   5   1  571.34   30.36
   7  -5   1  558.70   27.89
  -5   1   7  490.79   25.44
   1  -7  -5  568.80   30.58
   7  -5  -2   18.94    5.36
  -5  -2   7   17.18    4.68
  -7   5  -2   18.54    5.43
  -7   5   2   20.41    5.75
   2  -7  -5   19.65    5.92
   7  -5   2   17.27    4.81
  -5   2   7   12.96    4.16
   3  -7  -5  667.99   35.52
   7  -5  -3  608.78   30.43
   5  -3  -7  681.28   31.21
  -7   5  -3  718.23   33.28
  -7   5   3  603.74   32.11
  -5   3   7  626.31   32.49
   7  -5   3  638.40   29.12
   4  -7   5    3.44    2.57
   7  -5   4    2.80    2.06
   5  -4  -7   -2.53    5.64
   7  -5  -4    2.75    4.56
   7  -5  -4    2.44    1.76
  -5  -4  -7   -0.77    5.90
  -5   4   7    1.06    1.87
  -7   5   4    1.79    1.82
  -7  -5  -4    8.39    5.76
   5  -4  -7    4.18    3.21
   4  -7  -5    3.47    2.77
   7  -5   5  472.93   22.29
   5  -5   7  448.68   14.23
  -5  -5  -7  441.74   24.33
   7  -5  -5  490.79   23.28
  -5   5   7  423.88   28.80
   5  -7   5  476.40   27.87
   5  -5  -7  446.66   24.10
  -7   5   5  408.88   27.49
  -7  -5  -5  466.43   23.53
  -7  -5  -6    7.76    5.42
   5  -6   7    3.42    1.57
  -5  -6  -7    1.49    5.56
  -6   7   5    1.18    3.00
   7  -5  -6    2.43    3.83
  -5   6   7    2.48    2.81
   5  -6  -7   -0.32    6.30
  -7   5   6    2.48    3.26
   6  -7   5    1.85    1.49
  -6   0  -7    0.94    0.87
  -7   6   0   -1.09    1.89
  -6   0   7   -2.75    3.85
   0  -7  -6   -1.15    2.53
   7  -6   0   -1.33    2.66
  -6   0   7   -0.38    2.02
   7  -6   1    4.39    2.96
  -7   6  -1    7.92    4.52
  -1  -7  -6    7.73    3.88
  -7   6   1    8.50    4.36
  -6   1   7    2.39    3.56
   1  -7  -6    5.59    3.28
  -6  -1   7    6.52    4.05
  -6   1   7    4.84    3.01
  -6  -1   7    5.21    2.89
   7  -6  -1    6.15    3.68
  -6  -2   7   13.76    4.29
   7  -6  -2   13.81    4.90
   7  -6   2   19.25    5.60
  -7   6   2   14.86    5.21
   2  -7  -6   10.41    4.10
  -6   2   7    7.02    3.68
   7  -6   3  283.72   20.45
   6  -3  -7  288.63   20.67
  -7   6   3  281.58   23.08
   3  -7  -6  322.00   25.61
  -6   3   7  271.54   22.02
   6  -4  -7   65.33   10.21
   4  -7   6   76.04   10.70
  -7   6   4   67.47   11.32
  -6   4   7   61.60   10.45
   7  -6   4   72.02    9.99
   5  -7   6   80.57   10.52
   5  -7  -6   80.59   10.99
   7  -6  -5   89.48   11.54
   7  -6   5   71.74    9.48
  -7   6   5   67.69   11.63
  -7  -6  -5   91.77   11.08
  -6  -5  -7   79.69   10.66
  -6   5   7   68.77   11.59
  -5  -7  -6   91.74   12.21
   6  -5  -7   84.67   11.06
   6  -6   7   44.85    5.56
  -7   6   6   40.01    9.04
   6  -6  -7   50.79    8.63
  -6  -7  -6   40.64    9.49
  -7  -6  -6   27.58    5.83
   6  -7  -6   43.87    8.54
  -6   6   7   37.02    8.82
   7  -6   6   40.71    6.36
   7  -6  -6   45.10    8.08
  -6  -6  -7   48.50    9.65
   6  -7   6   39.45    6.76
  -6   7   6   39.19    9.28
   7  -7   0    0.28    2.46
  -7   0   7   -4.40    2.77
  -7   0   7   -1.71    3.06
   0  -7  -7    2.52    1.94
   0  -7  -7    0.94    4.85
  -7   0  -7    2.73    1.38
  -7   1  -7  468.06   12.35
   1  -7  -7  545.69   33.88
   7  -7   1  476.73   29.28
   7  -7  -1  481.29   29.82
  -7  -1   7  446.65   26.44
  -1  -7  -7  520.85   32.81
   1  -7  -7  435.36   23.11
  -7   1   7  424.12   25.51
  -7  -1   7  471.70   20.51
  -1  -7  -7  455.85   24.52
  -7   7   2    2.82    3.09
  -2  -7  -7   10.48    4.57
   7  -7   2    9.73    4.11
  -7  -2   7   11.69    4.16
   2  -7  -7    2.97    5.12
  -2  -7  -7    2.14    5.12
  -7   2   7    6.16    2.78
  -7   7   3  535.65   32.19
  -3  -7  -7  496.90   26.85
  -7   3   7  469.81   29.16
   3  -7  -7  443.98   24.46
   7  -7   3  480.95   29.03
  -7   7   4   -3.54    3.75
   7  -7   4    0.39    1.55
   4  -7   7   -2.62    2.02
  -4  -7  -7   -8.12    6.52
  -7   4   7   -0.11    2.94
   4  -7  -7   -0.71    4.98
  -7   5   7  194.50   20.37
  -5  -7  -7  225.01   19.22
   7  -7   5  228.92   18.29
   5  -7   7  232.44   15.86
   5  -7  -7  222.89   17.54
   7  -5  -7  244.78   19.25
  -7  -5  -7  230.96   18.30
  -7   7   5  245.52   22.38
  -7  -7  -5  271.72   20.52
   7  -6  -7   45.29    8.18
  -6   7   7   41.45    9.63
   6  -7   7   35.18    5.78
  -7  -7  -6   29.25    6.50
   7  -7   6   33.17    6.49
  -7   6   7   28.73    8.01
  -7   7   6   25.05    6.73
  -6  -7  -7   25.13    6.90
  -7  -6  -7   35.32    7.98
   6  -7  -7   24.92    4.44
   7  -7  -6   38.05    7.99
   7  -7  -7  486.95   28.88
  -7  -7  -7  469.47   28.69
   7  -7   7  361.08   18.91
  -7   7   7  415.69   30.96
   0   0   8   69.87    9.17
  -8   0   0   98.37   10.34
  -8   0   1   -0.39    1.74
   0  -1  -8    0.85    1.01
   0   1   8    1.36    2.21
  -8   0  -1    1.33    1.16
   0  -1   8    0.00    1.06
   0  -2   8  273.21   14.51
  -8   0   2  293.05   19.23
  -8   0  -2  321.83   18.70
   0  -2  -8  274.52   16.50
  -8   0  -3    1.22    1.99
   3  -8   0   -0.27    0.99
  -8   0   3   -2.82    2.98
   0  -3   8   -0.06    1.25
  -8   0   4  812.78   33.45
  -8   0  -4  843.09   29.27
   4  -8   0  896.41   39.11
   0  -4  -8  819.16   31.69
  -8   0   5   -1.17    2.15
  -8   0  -5   -0.53    1.49
   0  -5  -8    5.16    4.62
   0  -5  -8    2.54    2.22
   5  -8   0   -2.83    2.50
  -8   0   6  100.59   12.34
  -8   0  -6   94.26    9.18
  -8   0   6  103.30    9.46
   6  -8   0  105.53   14.35
   0  -6  -8   91.21   11.03
   0  -6  -8  121.01   16.77
   0  -7  -8   -4.89    6.62
  -8   0  -7   -0.37    1.04
  -8   0   7   -1.60    2.77
  -8   0   7    0.10    2.99
   0  -7  -8    2.73    2.76
  -8   1   0    9.14    2.88
  -1   0   8    8.96    2.76
  -1  -1   8   46.17    6.41
  -8   1   1   58.01    8.32
  -1  -1  -8   49.80    5.98
   1  -1  -8   58.96    7.59
  -1   1   8   54.63    8.34
  -8   1  -1   58.74    8.35
   1  -1   8   61.00    6.59
   1   2   8  408.26   20.07
  -1  -2  -8  346.23   18.18
  -8   1   2  374.06   21.68
  -1  -2   8  403.86   19.11
  -8   1  -2  393.31   21.25
   2  -8  -1  393.37   23.12
   1  -2   8  435.91   15.90
  -1   2   8  412.24   24.22
  -1   2   8  363.30   19.16
   8  -1   3   25.40    2.77
  -8  -1   3   28.11    3.31
   3  -8  -1   41.63    8.08
  -8   1   3   34.76    6.72
  -8   1  -3   39.71    6.61
   1  -3   8   37.65    4.54
   3  -8   1   33.37    6.73
  -1  -3   8   32.86    5.30
  -8  -1   3   33.84    6.55
  -1  -3  -8   28.93    5.77
  -8  -1   4    9.44    2.44
  -8   1   4   11.16    3.79
   4  -8   1   17.56    5.47
  -1  -4  -8   15.42    6.25
   1  -4  -8   15.11    5.46
  -8  -1   4   14.91    3.93
   8  -1   4   11.06    2.04
   4  -8  -1   19.13    5.93
  -8   1  -4   16.29    4.13
  -8  -1   5  111.03    8.42
  -8   1  -5  100.45    9.89
  -1  -5  -8   97.26   11.81
   5  -8  -1  108.03   14.61
  -8  -1   5   97.30   11.93
   1  -5  -8   89.67   10.76
   8  -1   5   79.63    6.36
  -1  -5  -8   36.89    8.68
   1  -5  -8  138.30   16.29
   5  -8   1  107.91   14.32
  -8   1   5   83.39   10.87
  -8  -1   6   60.47    6.28
   6  -8   1   69.19   11.62
  -8   1  -6   57.19    6.68
  -8   1   6   55.24    9.23
  -8  -1   6   47.29    8.37
  -1  -6  -8   51.85    8.10
   1  -6  -8   45.47    7.02
  -1  -6  -8   80.70   13.70
   1  -6  -8   71.79   12.81
  -8   1   7   25.19    6.69
  -8   1  -7   22.49    3.56
   1  -7  -8   11.95    4.72
  -8  -1   7   19.26    5.54
  -8  -1   7   24.82    4.84
   7  -8   1   22.82    6.53
  -1  -7  -8    7.41    4.93
  -1  -7  -8   29.40    8.13
  -2   0   8  108.54   11.21
  -8   2   0  108.35   11.74
  -2   0   8   87.12    9.00
   2   0   8   94.25    9.19
  -8   2   1   10.45    3.78
  -2  -1   8    9.47    3.37
  -2  -1  -8    5.34    1.74
   2   1   8   -4.37    5.24
  -2   1   8    1.15    4.84
  -8   2  -1    5.24    2.68
  -2   1   8    9.25    4.02
  -2  -2  -8 1087.34   31.62
  -8   2  -2 1134.10   37.66
  -8   2   2 1075.61   38.40
  -2  -2   8 1148.31   34.75
  -2   2   8 1165.18   43.17
  -2   2   8 1110.42   33.79
   2   2   8 1110.78   33.22
   2  -8  -2 1034.33   37.67
  -8   2  -3   11.64    3.54
  -8   2   3    7.55    3.71
  -2   3   8   13.81    4.83
   3  -8  -2   10.53    3.94
   2  -3   8   14.02    1.83
   3  -8   2   12.17    4.38
  -2  -3  -8    8.69    3.29
  -2  -3   8    8.24    2.63
  -8   2   4  290.50   20.27
  -2  -4  -8  298.26   19.72
  -8   2  -4  288.76   17.79
   2  -4  -8  357.39   24.44
   4  -8  -2  295.11   22.52
  -2   4   8  359.41   24.98
   4  -8   2  296.57   23.11
   2  -4  -8  308.68   19.68
   2  -5  -8    5.15    5.18
  -8   2   5   -0.88    1.63
   2  -5  -8    4.20    2.99
   5  -8   2    1.33    1.71
  -8  -2   5    2.32    2.36
  -8   2  -5   -0.24    1.05
   5  -8  -2    0.63    1.90
  -2  -5  -8    2.46    4.64
  -8   2  -6  578.18   22.51
   2  -6  -8  618.43   28.39
  -8   2   6  558.34   30.07
  -8  -2   6  607.66   22.80
  -2  -6  -8  663.13   39.04
  -8  -2   6  655.88   32.76
  -2  -6  -8  625.27   29.62
   6  -8   2  659.14   36.34
   2  -7  -8   39.08    7.36
   8  -2   7   46.73    6.61
  -2  -7  -8   59.01   11.74
  -8   2   7   44.71    8.69
  -8  -2   7   51.27    7.30
  -2  -7  -8   44.17    7.68
  -8  -2   7   55.33    9.89
   7  -8   2   58.74   11.14
  -8   3   0  228.16   17.76
  -3   0   8  219.27   16.42
   3   0   8  188.81   12.82
  -3   0   8  194.69   13.17
  -8   3  -1  241.82   18.17
  -8   3   1  238.64   18.49
  -3   1   8  263.30   19.21
  -3   1   8  216.84   14.47
  -3  -1  -8  228.62   10.37
   3   1   8  224.36   14.29
   1  -8  -3  249.41   18.71
  -3  -1   8  239.90   16.65
  -3  -2  -8  429.14   20.02
  -8   3   2  426.13   24.79
  -3   2   8  444.42   21.63
   8  -3  -2  417.89   13.49
   3  -2  -8  401.00   22.83
   3   2   8  403.68   19.65
  -8  -3  -2  413.96   12.90
  -3   2   8  440.28   26.15
  -3  -2   8  434.63   22.51
   2  -8  -3  384.11   24.62
  -8   3  -2  408.92   23.91
   3  -8   3    0.73    1.43
   3  -3  -8    3.40    1.91
   8  -3  -3   -1.37    2.47
  -8   3   3    1.52    2.27
  -3   3   8   -3.65    3.16
  -3  -3  -8   -0.46    1.54
  -8   3  -3   -2.11    2.84
  -3  -3   8   -0.65    2.00
   3  -8  -3   -4.36    2.78
  -8   3  -4   32.17    6.10
   3  -4  -8   41.42    8.27
   3  -4  -8   29.32    7.12
  -3   4   8   29.52    7.41
  -3  -4  -8   23.15    6.67
   4  -8   3   35.49    8.53
   4  -8  -3   33.58    7.78
  -8   3   4   29.31    6.60
   3  -5   8  140.24    9.31
  -8   3   5  124.25   14.02
   3  -5  -8  145.24   16.71
   5  -8   3  129.30   15.65
   3  -5  -8  107.06   12.37
  -8   3  -5  114.26   11.13
  -3  -5  -8  115.87   12.94
  -3  -6  -8   -1.34    6.26
   3  -6  -8   10.06    5.37
  -3  -6  -8    0.67    1.46
  -8   3  -6    3.47    2.18
   3  -6   8    1.67    1.35
   6  -8   3    3.53    2.54
  -8   3   6    0.67    2.13
  -8   3   7   94.75   13.25
   7  -8   3  105.20   14.57
  -3  -7  -8   98.66   14.63
  -3  -7  -8   97.17   12.62
  -8  -3   7  106.56   13.79
   3  -7  -8   84.44   11.64
  -4   0   8  765.05   32.04
   8  -4   0  865.56   34.51
  -8   4   0  855.52   38.41
  -4   0   8  704.93   25.68
   4   0   8  701.73   25.23
  -4  -1   8  122.39   12.35
  -4   1   8  132.33   13.72
  -4  -1  -8  132.34    7.25
   4   1   8  108.39    9.75
   8  -4   1  160.79   14.73
  -8   4  -1  129.15   14.40
   8  -4  -1  155.40   14.82
   1  -8  -4  138.34   14.22
  -8   4   1  152.49   16.31
   4  -1   8  114.97   10.47
  -4  -1   8  128.08   10.83
  -4   1   8  121.28   10.58
  -8   4  -2  438.21   26.26
   8  -4  -2  452.86   25.52
   4  -2  -8  526.15   26.93
   4   2   8  417.53   20.52
  -8   4   2  442.86   27.87
  -4  -2  -8  496.71   23.30
   2  -8  -4  403.91   25.84
  -4   2   8  477.62   28.83
  -4  -2   8  437.90   24.06
  -4  -3  -8   18.38    5.12
   4  -3  -8   19.78    5.53
  -8  -4  -3   19.18    4.25
  -8   4  -3   19.05    5.62
  -4   3   8   18.09    5.81
   3  -8  -4   17.06    5.66
   8  -4  -3   19.92    5.23
   8  -4  -3   15.19    3.33
  -4  -3   8   18.81    5.13
  -8   4   3   18.07    5.27
  -8   4   4  789.45   38.28
  -8   4  -4  807.72   34.66
  -8  -4  -4  803.06   25.16
   4  -4  -8  878.99   38.63
   4  -4  -8  862.29   35.27
  -4   4   8  794.12   39.91
   4  -8   4  804.53   39.60
   8  -4  -4  821.37   25.47
   5  -8   4  133.81   15.89
   4  -5  -8  132.20   13.96
  -8   4   5  120.48   15.25
  -4  -5  -8  113.09   13.09
  -4   5   8  149.80   17.24
  -8  -4  -5  134.98   11.53
   8  -4  -5  134.93   10.88
   4  -6   8  344.09   15.64
  -8   4   6  287.62   23.92
  -4  -6  -8  352.39   23.21
   4  -6  -8  300.36   20.34
   6  -8   4  334.83   25.28
   4  -7  -8  130.42   13.96
   7  -8   4  119.12   15.12
  -8   4   7  114.01   15.42
  -4  -7  -8  128.97   15.33
   4  -7   8  131.37   11.99
   8  -5   0   53.37    9.23
  -5   0   8   43.72    7.91
  -5   0   8   43.87    6.25
   5   0   8   41.47    6.36
   0  -8  -5   49.49    9.04
  -8   5   0   50.84    9.57
  -5  -1   8   30.40    6.60
  -5  -1  -8   29.33    3.65
  -5   1   8   19.68    5.47
   5   1   8   20.43    4.75
   1  -8  -5   21.47    6.29
   8  -5  -1   28.87    6.63
  -8   5  -1   25.15    6.91
  -5  -1   8   26.71    5.72
  -8   5   1   24.15    6.89
  -5   1   8   26.34    5.93
   8  -5   1   25.39    6.54
   5  -1   8   23.03    5.04
   8  -5  -2    0.70    1.48
  -5  -2  -8    2.75    1.82
  -8   5  -2   -0.49    2.94
   8  -5   2    2.06    2.31
  -8   5   2   -1.90    3.61
  -5  -2   8   -2.19    2.47
  -5   2   8   -1.24    2.54
  -8   5   3   -2.73    2.87
   8  -5   3    5.92    2.60
   5  -3  -8    5.34    2.30
  -5  -3   8    3.77    2.68
  -5   3   8    1.41    2.29
  -8   5  -3    7.76    4.78
  -5   4   8   57.52   10.83
   8  -5  -4   65.32    7.99
  -8  -5  -4   62.14    7.50
  -8   5   4   60.83   10.47
   4  -8   5   65.71   11.58
  -8   5   5  189.97   19.37
   5  -8   5  184.34   18.39
   8  -5  -5  206.33   14.53
  -8  -5  -5  194.39   14.57
  -5  -5  -8  193.81   17.41
   5  -5  -8  195.00   17.37
  -5   5   8  208.79   21.23
   6  -8   5   87.10   12.16
  -8   5   6   82.67   13.11
  -8  -5  -6   92.24   10.24
  -5   6   8  105.38   15.39
   8  -5  -6  102.47   11.26
   5  -6   8   86.68    6.15
   5  -6  -8   91.26   11.47
  -5  -6  -8   99.02   12.76
   7  -8   5    1.00    2.34
  -5  -7  -8   -6.44    5.57
  -8   5   7    0.44    3.52
   5  -7  -8   -7.25    6.28
   5  -7   8   -2.44    1.67
   6   0   8  187.06   13.37
  -6   0   8  211.65   18.21
   8  -6   0  237.87   20.42
  -8   6   0  243.06   21.98
  -6   0   8  232.45   15.51
   0  -8  -6  221.16   20.41
  -6   1   8    1.12    2.19
   6   1   8    0.85    3.52
  -6  -1   8    3.52    2.95
   8  -6   1    6.24    3.89
  -6  -1  -8    5.63    1.74
  -1  -8  -6    3.73    1.84
  -8   6  -1    6.72    3.85
  -8   6   1    2.84    2.23
   8  -6  -1    2.60    2.39
  -6   1   8    8.02    3.20
   6  -1   8    3.53    3.44
  -6  -1   8    3.50    3.39
  -8   6   2 1029.28   46.60
   8  -6   2 1000.89   42.03
  -6  -2   8  984.18   40.40
  -6   2   8  986.96   41.68
   8  -6   3   69.52   10.72
  -6  -3   8   53.89    9.34
  -6   3   8   50.15    9.93
  -8   6   3   58.54   10.73
   8  -6   4  473.66   27.89
  -6   4   8  445.41   30.73
   4  -8   6  495.21   31.14
  -8  -6  -4  479.06   24.09
   8  -6  -4  520.29   24.83
  -8   6   4  428.54   29.86
  -6  -5  -8    0.39    6.79
   6  -5  -8    3.53    5.85
  -6   5   8    9.19    4.99
  -8   6   5    8.29    4.34
   8  -6   5    7.30    3.05
   5  -8   6   11.58    4.90
  -8  -6  -5   -0.71    5.91
   8  -6  -5    9.56    4.02
  -8  -6  -6  378.15   22.74
  -8   6   6  324.27   26.96
   8  -6  -6  377.82   22.89
   6  -8   6  338.95   22.72
  -6  -8  -6  385.10   25.78
   6  -8  -6  378.98   23.79
   6  -6  -8  377.02   24.39
  -6   6   8  334.12   27.37
  -6  -6  -8  355.25   24.39
   6  -7  -8  157.40   16.20
  -6  -7  -8  149.85   16.83
  -7  -8  -6  140.08   15.13
   6  -7   8  104.14    8.27
  -6   7   8  128.31   17.71
  -8   6   7  116.80   16.87
   7  -8  -6  125.59   12.97
  -8  -6  -7  139.94   15.24
   8  -6  -7  148.71   15.39
   7  -8   6  118.39   13.02
  -7   0   8  513.12   29.75
   7   0   8  457.88   20.32
  -7   0   8  527.21   23.72
  -7  -1   8   36.77    6.33
   8  -7   1   42.50    9.27
  -7  -1   8   34.43    7.50
   7   1   8   26.86    3.50
  -7   1   8   26.21    6.32
  -8   7   1   40.61    9.46
   7  -1   8   32.93    6.12
   7  -2   8   12.75    3.45
   8  -7   2   15.78    5.70
   2  -8  -7   14.46    5.45
  -8   7   2    8.90    4.40
  -7  -2   8   14.06    4.41
  -7  -2   8   12.66    4.75
  -7   2   8   17.64    5.62
  -2  -8  -7   16.85    6.61
  -3  -8  -7    6.71    4.87
   8  -7   3    8.05    3.72
  -8   7   3   11.42    4.73
   3  -8  -7    3.55    4.16
  -7  -3   8    3.43    2.98
  -7   3   8    4.86    2.49
  -7   4   8   59.34   11.40
  -4  -8  -7   66.28   11.08
   8  -7   4   66.69   10.75
   4  -8  -7   67.69   10.13
  -8   7   4   71.35   12.34
   4  -8   7   74.91   11.69
   5  -8   7   71.26   10.39
  -5  -8  -7   65.82   11.58
   8  -7  -5   78.16   11.00
   5  -8  -7   63.00    9.90
  -7   5   8   73.52   13.11
   8  -7   5   63.50    9.89
  -8  -7  -5   81.78   11.10
  -8   7   5   74.94   12.62
   6  -8   7   -0.06    1.45
  -8   7   6    3.55    4.05
  -6  -8  -7   -5.37    6.53
  -7   6   8   -3.56    4.74
  -7  -6  -8  -12.83    8.43
   6  -8  -7    3.24    5.02
   8  -7   6   -0.42    1.50
   7  -6  -8   -1.86    6.33
   8  -7  -6   -1.96    5.99
  -8  -7  -6   -6.13    8.05
   7  -7  -8    3.89    5.31
  -8  -7  -7   -6.30    7.71
   8  -7  -7   -5.61    8.66
  -7   7   8  -11.36    5.54
  -8   7   7   -0.07    2.03
   7  -8  -7   -1.57    4.13
  -7  -7  -8   -5.61    5.16
  -7  -8  -7   -3.79    5.32
   8   0   8  886.69   28.31
   0  -8  -8 1020.94   38.75
  -8   0   8 1056.77   34.53
  -8   0   8 1015.93   43.88
  -8   0  -8  869.08   18.09
  -8  -1   8  100.98   13.74
   8  -1   8   71.88    7.63
  -8  -1  -8   94.23    8.07
  -8  -1   8   89.76    8.83
  -8   1   8   91.32   12.95
  -1  -8  -8   99.36   12.40
   1  -8  -8   91.26   11.76
   8  -8   2  563.39   35.16
   2  -8  -8  511.02   27.13
  -8   2   8  536.43   32.05
  -2  -8  -8  548.39   29.21
  -8  -2   8  530.36   32.72
   8  -2   8  535.63   24.48
  -8  -2   8  517.36   23.69
  -3  -8  -8   -3.65    6.93
   3  -8  -8   -3.24    5.37
   8  -8   3    1.28    1.56
  -8  -3   8   -6.10    5.08
  -8   3   8   -0.37    3.68
   4  -8   8  548.38   28.69
  -8   4   8  512.16   33.42
  -4  -8  -8  531.65   31.04
   8  -8   4  528.08   32.11
   4  -8  -8  490.78   27.76
  -8   8   4  599.06   37.81
   8  -8   5   31.95    7.21
  -8  -8  -5   31.12    8.04
  -8   8   5   28.06    8.16
   5  -8  -8   14.63    6.76
  -8   5   8   25.83    7.82
   5  -8   8   29.11    5.86
  -5  -8  -8   13.22    9.44
  -6  -8  -8  365.05   27.92
   6  -8  -8  376.68   26.86
   8  -8  -6  363.31   24.42
  -8   6   8  327.28   29.37
   8  -6  -8  384.29   26.36
  -8  -8  -6  331.42   23.82
  -8   8   6  377.42   31.11
  -8   8   7   42.06   10.55
  -8  -8  -7   33.44    8.33
  -8   7   8   29.64    8.51
   8  -8  -7   43.98    9.83
  -8  -7  -8   50.01   10.06
  -7  -8  -8   31.35    8.22
   8  -7  -8   33.45    9.38
   7  -8  -8   40.21    9.30
   8  -8  -8  201.84   19.98
  -8  -8  -8  201.80   20.07
  -8   8   8  182.82   22.91
  -9   0   0   -0.94    1.85
   0   0   9    1.25    1.69
   0   0   9    1.67    3.23
   0  -1   9    1.19    2.40
   0   1   9    0.24    1.62
  -9   0   1    0.86    1.80
  -9   0  -1   -1.17    1.76
   0   1   9   -4.56    4.34
   0  -1   9   -1.70    2.75
   0  -2  -9    7.30    3.05
  -9   0   2    8.00    3.34
   0  -2   9   11.12    3.15
  -9   0  -2    7.46    3.62
   0   2   9    9.19    4.14
   0  -3   9    1.61    2.20
  -9   0   3   -2.66    3.46
   3  -9   0   -0.48    1.27
  -9   0  -3   -0.98    2.01
  -9   0   4    3.51    2.75
  -9   0  -4    3.27    2.62
   4  -9   0    0.28    1.09
   0  -4   9    3.58    1.70
  -9   0   5   -1.73    2.35
  -9   0  -5   -0.56    1.88
   0  -5  -9   -2.19    2.12
   0  -5  -9    0.20    4.37
  -9   0   6    5.36    3.16
   0  -6  -9    9.43    6.08
  -9   0  -6    7.02    2.96
   0  -6  -9    9.72    4.92
  -9   0  -7    0.39    1.36
  -9   0   7   -4.19    4.39
  -9   0   8    8.69    4.51
   0  -8  -9    8.81    4.67
  -9   0  -8    9.16    2.30
  -9   1   0    2.28    2.08
  -1   0   9   -2.22    2.52
   1   0   9   -2.14    3.06
  -1   0   9   -5.77    3.58
  -1   1   9  175.08   16.95
   1   1   9  160.51   12.68
  -1  -1   9  184.96   14.67
  -1   1   9  156.09   12.73
  -9   1   1  185.36   16.17
  -9   1  -1  179.05   15.61
  -1  -1  -9  177.30   12.04
  -9  -1   1  192.96   16.24
   1  -1   9  181.15   13.87
  -1  -1   9  155.20   12.85
   1  -1   9  186.65   12.82
  -9   1  -2   25.84    5.93
   1  -2   9   35.67    5.25
  -9   1   2   32.30    6.83
  -1  -2  -9   29.10    5.25
   2  -9  -1   23.99    6.33
  -1   2   9   29.03    6.84
  -1  -2   9   30.97    5.78
  -9  -1   2   33.41    6.94
   1   2   9   29.13    5.90
  -1   2   9   29.45    5.69
  -9   1  -3  604.75   28.24
  -1  -3   9  578.69   24.98
  -9  -1   3  583.22   29.35
   1  -3   9  617.38   20.03
  -9   1   3  553.72   28.45
   3  -9   1  539.16   30.18
   3  -9  -1  543.31   30.68
   1  -4  -9  159.38   16.91
  -9   1   4  146.04   14.96
   9  -1   4  128.90    6.67
   1  -4   9  146.37   10.16
   4  -9   1  144.67   16.61
  -9   1  -4  140.41   13.34
  -9  -1   4  156.71   15.88
  -1  -5  -9  168.51   20.05
   9  -1   5  108.38    7.23
  -9  -1   5  137.34    9.24
  -9   1   5  126.73   14.32
  -9  -1   5  143.25   15.50
   5  -9   1  125.25   16.08
  -9   1  -5  134.77   12.60
   1  -5  -9  172.95   19.28
  -1  -5  -9  127.71   13.87
   1  -5  -9  139.21   14.51
  -9   1   6   26.07    6.39
  -9   1  -6   29.54    5.55
  -9  -1   6   21.37    5.68
  -1  -6  -9   42.56   10.30
   1  -6  -9   37.35    9.42
  -9  -1   6   37.12    5.47
  -1  -6  -9   37.90    8.68
   1  -6  -9   36.15    7.98
   1  -7  -9  409.95   24.69
  -1  -7  -9  411.05   25.44
  -9  -1   7  394.46   19.41
  -9   1   7  369.06   26.40
  -9  -1   7  414.41   28.36
  -9  -1  -7  404.58   20.51
  -9   1  -7  338.78   16.48
  -9   1   8   47.12    9.70
  -9   1  -8   26.64    2.97
  -9  -1   8   42.68    9.71
  -9  -1  -8   38.95    5.79
  -9  -1   8   39.17    6.64
  -1  -8  -9   39.47    8.76
   1  -8  -9   37.68    7.55
   9  -1   8   35.33    5.44
  -9   2   0    1.45    2.66
   2   0   9   -0.71    3.40
  -2   0   9   -2.71    2.05
  -2   0   9   -1.81    3.51
  -2   1   9  169.10   16.33
  -2  -1  -9  168.40   10.54
   2   1   9  157.81   12.64
  -2   1   9  154.92   12.89
  -2  -1   9  173.71   14.71
  -9   2  -1  169.64   15.70
  -9   2   1  176.53   16.30
   2  -1   9  185.58   14.29
  -2  -1   9  151.44   13.12
  -2   2   9  215.80   19.93
  -9   2  -2  233.36   18.31
  -9   2   2  210.12   17.79
  -2  -2   9  220.09   16.07
   2   2   9  187.87   13.68
  -2  -2  -9  206.65   13.48
  -2   2   9  214.12   15.50
  -9  -2   2  183.85    6.26
   2  -9  -2  189.41   16.82
  -9   2  -3   69.83    9.51
  -9   2   3   69.50   10.24
   2  -3  -9   91.78   11.94
  -2  -3   9   86.48   10.16
  -2  -3  -9   80.31   10.26
   9  -2   3   67.06    4.35
  -9  -2   3   76.25    5.30
   3  -9   2   75.71   11.73
  -2   3   9  101.07   13.88
   9  -2   4   11.11    2.46
  -9   2   4   19.65    5.65
   2  -4   9   14.23    2.24
  -9  -2   4   14.97    3.07
   2  -4  -9   15.76    5.41
   4  -9   2   11.84    4.92
  -9   2  -4   12.75    3.71
  -9   2   5   18.35    5.57
   2  -5  -9   18.50    6.18
   9  -2   5   14.50    3.11
  -2  -5  -9   13.13    4.99
   2  -5  -9   10.86    4.78
  -9  -2   5   17.95    3.58
   5  -9   2   18.46    6.54
  -2  -5  -9   24.90    7.58
  -9  -2   5   18.72    5.98
  -9   2  -5   17.15    4.24
  -2  -6  -9  419.43   33.05
  -9   2  -6  365.37   19.60
  -9   2   6  346.15   24.87
  -2  -6  -9  398.60   24.80
  -9  -2   6  374.32   26.01
   6  -9   2  379.46   30.14
  -9  -2   6  366.42   17.49
   2  -6  -9  367.44   23.20
  -2  -7  -9    5.94    5.55
   2  -7  -9   -2.07    4.65
  -9   2  -7    1.95    1.33
  -9  -2   7   -0.01    3.27
  -2  -7  -9    7.53    4.40
   9  -2   7    4.47    1.97
  -9  -2   7    2.99    2.17
  -9   2   7    3.41    2.21
  -9  -2   8   22.95    4.94
  -9  -2   8   32.33    8.29
  -9   2   8   37.49    8.96
  -2  -8  -9   37.99    8.92
   9  -2   8   30.74    5.39
   2  -8  -9   32.87    7.87
   3   0   9   -4.02    4.29
  -3   0   9   -8.55    5.21
  -9   3   0   -1.02    1.78
  -3   0   9   -2.54    3.28
   3   1   9  360.92   19.00
  -3   1   9  444.94   28.25
  -9   3  -1  429.54   26.29
  -3   1   9  376.94   20.11
  -3  -1   9  411.71   23.98
  -9   3   1  404.69   25.55
  -3  -1  -9  400.48   14.12
   3  -1   9  400.97   20.96
  -3  -1   9  349.75   19.66
   9  -3  -1  388.02   10.51
  -3   2   9    8.13    4.39
  -3  -2   9    2.44    1.64
  -9   3   2   15.98    5.82
  -3  -2  -9    9.71    2.52
  -3   2   9    6.90    3.39
   3  -2  -9   11.06    4.04
   3   2   9   13.02    4.52
  -9   3  -2   14.72    5.29
  -3  -3  -9  959.36   36.70
  -9   3  -3  933.42   38.93
  -9   3   3  931.77   39.44
   3  -3  -9 1145.73   43.78
  -3  -3   9 1005.59   37.66
   3  -9   3  926.69   42.65
  -3   3   9  944.10   45.05
   3  -4  -9   32.92    7.73
  -3   4   9   20.58    6.58
   4  -9   3   26.25    7.69
  -9   3  -4   30.73    6.71
  -9   3   4   23.21    6.50
  -9   3   5  187.26   18.04
   5  -9   3  190.82   20.69
  -9   3  -5  182.47   15.65
  -3  -5  -9  194.29   17.90
   3  -5  -9  201.52   17.48
   3  -6   9    3.94    1.84
  -9   3  -6    0.93    1.31
  -3  -6  -9   -3.60    3.23
   6  -9   3   -0.42    1.71
  -3  -6  -9    1.19    4.89
   3  -6  -9    0.16    3.98
  -9   3   6   -1.26    2.70
   3  -7  -9  245.71   19.67
  -9   3   7  225.31   21.30
   7  -9   3  247.92   23.82
  -9  -3   7  258.67   23.03
  -3  -7  -9  268.58   21.57
   3  -7   9  281.99   18.28
  -3  -7  -9  262.62   26.21
  -9   3   8   68.89   12.45
   9  -3   8   70.18    9.37
  -9  -3   8   68.73    8.63
  -3  -8  -9   58.67   10.32
   3  -8  -9   63.27   11.17
  -9  -3   8   66.02   12.12
   3  -8   9   80.01   11.32
  -4   0   9    0.79    1.74
   4   0   9   -0.29    2.33
  -4   0   9   -4.63    3.79
  -9   4   0   -1.56    3.60
  -4  -1   9   17.39    5.13
  -4   1   9   18.84    4.36
  -4  -1  -9   16.88    2.25
   4   1   9   18.73    4.65
   4  -1   9   22.78    6.06
  -4  -1   9   18.90    5.69
  -9   4  -1   22.86    6.68
  -9   4   1   16.52    6.08
  -4   1   9   18.90    5.92
  -4   2   9   33.14    7.40
   4   2   9   18.41    5.74
  -9  -4  -2   20.88    3.43
  -4  -2   9   15.78    4.83
   9  -4  -2   20.83    3.78
  -9   4  -2   23.71    6.86
  -4   2   9   14.82    4.40
  -9   4   2   20.14    5.87
  -4  -2  -9   20.45    3.93
   4  -3  -9   52.22    9.28
  -4  -3   9   44.45    8.35
  -4   3   9   42.98    9.65
  -9   4  -3   47.15    9.16
  -9  -4  -3   41.58    5.25
  -4  -3  -9   39.48    7.70
  -9   4   3   34.73    8.15
   9  -4  -3   44.82    5.40
   9  -4  -4    1.29    2.92
   4  -9   4    2.31    2.44
  -4   4   9   -3.73    4.80
  -9   4  -4    1.45    1.62
  -9   4   4    3.39    4.00
   5  -9   4   71.66   12.80
  -9   4   5   73.81   12.21
   4  -5  -9   74.44   10.58
  -4  -5  -9   85.86   12.64
  -4   5   9   77.79   13.46
  -9   4  -5   67.53    9.65
  -4  -6  -9   10.42    5.10
  -4  -6  -9    4.72    5.01
   4  -6  -9   14.98    5.96
  -9   4   6   15.60    6.12
   6  -9   4   13.27    5.07
   4  -6   9    7.24    1.36
  -4  -7  -9   -2.39    5.59
   4  -7  -9   -5.46    5.60
  -4  -7  -9    2.00    2.98
   4  -7   9   -0.69    0.92
  -9   4   7   -0.54    2.08
   7  -9   4    3.06    3.42
   8  -9   4   22.86    7.46
  -4  -8  -9   22.37    7.05
   4  -8  -9   32.31    7.20
  -9   4   8   25.68    7.88
  -9  -4   8   15.83    5.45
  -5   0   9   -5.39    4.52
   5   0   9   -4.92    4.45
  -5   0   9   -3.24    4.00
  -9   5   0    1.48    2.83
   9  -5   0   -0.64    1.80
  -9   5  -1  243.77   22.60
  -9   5   1  245.09   22.79
  -5   1   9  248.57   20.79
   5   1   9  205.18   14.16
   5  -1   9  221.82   15.61
  -5  -1   9  218.91   18.75
  -5   1   9  234.47   16.19
   9  -5   1  268.43   21.57
  -5  -1   9  217.75   15.45
  -5  -2   9   59.99    9.79
  -5  -2  -9   78.94    8.27
  -9   5  -2   67.78   11.80
  -9   5   2   66.53   11.76
  -5   2   9   64.58   11.57
  -9   5   3  324.66   25.71
  -9  -5  -3  343.63   16.40
  -5   3   9  329.98   26.38
  -5  -3   9  375.42   25.47
   9  -5  -3  368.57   17.59
  -9   5  -3  338.89   25.70
  -5  -3  -9  416.19   24.81
   9  -5  -4    9.11    3.53
  -9   5  -4    6.87    3.98
   4  -9   5    4.92    3.43
  -9  -5  -4    4.72    3.57
  -5   4   9    6.36    4.98
  -9   5   4    6.19    3.93
   9  -5  -5  157.44   12.70
   5  -9   5  142.56   17.98
  -9   5   5  136.82   16.84
  -9  -5  -5  132.46   11.99
  -5   5   9  148.37   18.79
  -9   5   6  123.75   16.42
   6  -9   5  121.48   16.07
  -5  -6  -9  115.59   15.85
  -5  -6  -9  133.66   16.06
   5  -6  -9  125.51   15.48
  -5   6   9  141.14   19.18
   7  -9   5  364.94   26.96
  -5  -7  -9  435.09   29.29
  -9   5   7  357.89   28.91
  -5  -7  -9  355.42   29.45
   5  -7  -9  422.68   26.97
  -5  -8  -9    7.51    7.16
   8  -9   5    1.07    2.27
   5  -8  -9   -1.04    4.02
  -9   5   8   -3.41    3.29
  -6   0   9   -4.39    4.53
  -9   6   0    0.34    4.17
   6   0   9   -9.29    6.30
  -6   0   9   -3.85    5.36
  -9   6   1  294.80   26.17
  -6  -1   9  259.96   17.25
   9  -6   1  295.45   24.20
  -6   1   9  248.52   21.47
  -6  -1   9  246.55   20.78
   6   1   9  227.75   15.35
  -6   1   9  261.35   17.95
  -9   6  -1  296.62   25.90
   6  -1   9  248.96   16.36
  -6  -2   9    4.46    2.81
  -9   6  -2    6.60    4.19
  -6  -2  -9    8.00    2.74
  -9   6   2   13.60    6.21
   9  -6   2   13.51    4.82
  -6   2   9    3.50    2.28
   9  -6   3   59.15   10.51
  -6  -3  -9   50.57    7.96
  -6  -3   9   47.78    9.68
  -9   6   3   50.38   10.80
  -6   3   9   53.23   10.87
   4  -9   6   25.50    8.00
  -9   6   4   23.16    7.42
  -6   4   9   19.71    6.98
  -6  -4   9   34.05    8.00
   9  -6  -4   30.19    5.24
  -9  -6  -4   19.97    3.91
  -9  -6  -5   54.21    7.93
   9  -6  -5   67.95    9.62
  -6   5   9   56.72   12.23
  -9   6   5   48.13   10.69
   5  -9   6   38.82    9.28
  -6  -6  -9    3.29    7.42
  -6   6   9    0.90    3.13
   6  -6  -9   -7.57    7.48
  -9   6   6    7.43    4.74
  -9  -6  -6    2.17    4.32
   9  -6  -6    5.50    4.61
   6  -9   6    5.30    2.71
   7  -9   6    1.07    1.61
   9  -6  -7    1.12    4.22
  -7  -9  -6    7.32    5.74
  -9   6   7    5.05    3.48
  -6  -7  -9   -5.93    6.57
   6  -7  -9   -0.57    6.08
  -6  -8  -9   39.64   10.90
   6  -8  -9   25.46    7.39
  -8  -9  -6   38.04    8.30
  -9   6   8   22.45    7.88
   8  -9  -6   33.74    8.70
  -7   0   9   -5.70    4.44
  -7   0   9   -4.75    4.88
  -9   7   0   -5.06    4.74
   7   0   9  -12.58    5.96
   7  -1   9  377.44   20.16
  -7  -1   9  392.28   21.19
  -7   1   9  392.76   27.75
   7   1   9  364.47   19.64
  -9   7   1  493.13   34.10
  -9   7  -1  523.26   35.39
  -7  -1   9  397.97   27.70
  -7  -2   9   16.18    5.42
  -7  -2  -9   25.67    4.84
   9  -7   2   18.00    6.16
  -9   7   2   23.63    7.58
  -7   2   9    9.47    4.10
   9  -7   3  315.35   25.51
  -7  -3   9  306.10   25.75
  -7   3   9  284.14   25.59
  -9   7   3  326.70   28.16
   9  -7  -4   29.98    7.69
  -9  -7  -4   22.21    6.47
   4  -9   7   29.48    8.37
   9  -7   4   26.93    7.11
  -7   4   9   19.42    7.67
  -9   7   4   21.75    6.72
  -7  -4   9   24.79    7.21
  -4  -9  -7    2.36    6.15
   5  -9   7  348.84   25.27
  -9  -7  -5  382.54   22.82
   9  -7  -5  430.00   24.37
  -5  -9  -7  375.83   25.90
   5  -9  -7  364.18   24.06
   9  -7   5  327.51   22.65
  -7   5   9  340.92   29.50
  -9   7   5  376.66   30.69
  -9   7   6   -3.16    4.94
  -9  -7  -6    7.46    5.18
   9  -7  -6    1.07    4.03
  -6  -9  -7  -11.28    7.18
  -7   6   9   -3.28    5.54
   6  -9  -7   -8.13    7.81
  -7  -9  -7   73.74   11.96
  -7  -7  -9   80.19   13.24
   7  -7  -9   79.03   13.25
   7  -9  -7   84.80   12.52
  -9  -7  -7   76.72   11.23
   9  -7  -7   83.77   12.64
  -7   7   9   92.59   15.97
  -9   7   7   83.49   14.58
  -9  -7  -8   11.65    6.16
   8  -9  -7    5.52    7.33
   9  -7  -8   14.50    5.54
  -9   7   8   10.56    5.51
  -7  -8  -9   15.15    8.31
   7  -8  -9    2.92    5.81
  -8  -9  -7   -1.40    8.24
  -8   0   9    0.29    2.63
   0  -9  -8   -7.70    5.42
   8   0   9    0.23    2.81
  -8   0   9    1.16    3.02
  -8   1   9   55.08   10.88
  -1  -9  -8   46.73    8.84
  -8  -1  -9   25.88    2.87
  -8  -1   9   50.38   10.42
   1  -9  -8   38.87    8.07
  -8  -1  -9   25.36    3.24
   8  -1   9   41.54    6.83
  -8  -2   9    1.30    3.05
  -9   8   2    0.43    2.20
  -2  -9  -8   -5.94    5.82
   2  -9  -8    0.78    4.12
  -8   2   9   -1.70    3.17
  -3  -9  -8    4.64    4.66
   3  -9  -8   -3.78    5.42
   9  -8   3    0.90    2.76
  -9   8   3    1.75    2.36
  -8  -3   9   -4.28    3.29
  -8   3   9   -7.55    4.75
  -9   8   4   27.27    8.65
   9  -8   4   22.76    7.00
   4  -9   8   32.03    7.92
  -8  -4   9   23.38    7.22
  -8   4   9   29.38    8.63
  -4  -9  -8   23.45    6.98
   4  -9  -8   31.32    8.16
   9  -8  -5   40.05    8.52
  -5  -9  -8   29.90    7.86
  -9   8   5   35.64    9.73
   5  -9  -8   18.86    5.52
   9  -8   5   23.28    6.66
  -8   5   9   32.32    9.32
  -9  -8  -5   27.81    6.95
   6  -9  -8   -0.95    6.29
  -9   8   6    3.57    3.45
  -8   6   9   -4.79    3.98
  -9  -8  -6   -4.07    5.55
   9  -8  -6    3.21    5.09
  -6  -9  -8   -6.39    7.76
  -9  -8  -7   15.35    6.36
   9  -8  -7   15.16    5.97
   8  -7  -9    7.36    7.77
  -8   7   9    9.94    6.25
  -7  -9  -8   19.45    7.47
   7  -9  -8    5.47    5.93
  -9   8   7   19.73    7.45
  -9   8   8   -2.08    2.91
  -8  -9  -8    3.83    5.31
   8  -9  -8    4.54    5.02
  -8  -8  -9   -1.43    6.30
   8  -8  -9    2.69    4.83
  -9  -8  -8   -3.06    4.56
   9  -8  -8   -3.67    6.35
  -9   0   9   -3.67    4.85
   0  -9  -9  -12.88    9.09
   9   0   9   -3.42    4.33
  -9   1   9  273.03   24.77
   9  -1   9  237.59   15.71
  -1  -9  -9  283.17   21.97
   1  -9  -9  289.77   21.93
  -9  -1   9  292.42   26.03
  -9  -2   9   15.75    5.92
  -2  -9  -9   -5.47    9.42
   2  -9  -9    4.41    6.84
  -9   2   9   14.93    5.87
  -9   3   9  308.16   28.18
  -3  -9  -9  334.72   25.62
   3  -9  -9  302.40   23.02
  -9  -3   9  297.79   27.15
  -9  -4   9    0.06    2.04
  -4  -9  -9  -16.95   10.69
  -9   4   9   -1.52    2.99
   4  -9  -9  -12.91    9.13
  -9   5   9  104.25   16.87
   5  -9  -9  120.07   15.40
   9  -9  -5  136.56   15.66
  -9  -5   9  111.67   15.96
  -5  -9  -9  123.20   16.30
  -9  -9  -5  104.76   12.60
  -6  -9  -9   31.73    7.41
  -9  -9  -6   43.44    9.04
   6  -9  -9   35.37    8.30
   9  -9  -6   50.84   10.05
  -9   6   9   28.70    9.45
  -7  -9  -9  220.50   23.31
  -9  -9  -7  213.15   20.05
   7  -9  -9  207.55   20.79
   9  -9  -7  222.47   21.93
  -9   7   9  179.94   22.49
   9  -9  -8   -3.04    4.13
  -9   8   9  -12.27    6.42
   9  -8  -9   -1.12    4.68
  -8  -9  -9  -10.45    8.21
   8  -9  -9   -7.43    6.84
  -9  -9  -8   11.98    6.87
  -9  -9  -9    8.04    4.53
   9  -9  -9   19.80    7.57
 -10   0   0  280.26   21.15
   0   0  10  292.20   20.43
 -10   0  -1    0.46    2.24
 -10   0   1   -2.57    3.77
   0  -1  10   -0.51    1.61
   0  -2  10 1506.22   41.03
 -10   0   2 1366.00   48.26
 -10   0  -2 1472.86   48.75
 -10   0   3   -1.58    2.87
   0  -3  10   -0.11    1.20
 -10   0  -3   -0.59    2.55
   0  -4  10  477.88   21.69
 -10   0   4  436.52   27.72
 -10   0  -4  479.12   26.99
   0  -4 -10  482.94   30.09
   0  -5 -10   -0.71    1.38
 -10   0   5    1.47    1.93
 -10   0  -5    1.62    1.44
   0  -5  10   -1.16    2.00
   0  -6 -10  378.55   31.56
 -10   0   6  320.13   25.01
 -10   0  -6  324.10   20.53
   0  -6 -10  307.78   22.66
 -10   0  -7    0.98    1.06
 -10   0   7   -2.18    2.87
   0  -7 -10   -2.07    4.13
   0  -8 -10  503.17   29.44
 -10   0   8  490.49   34.12
 -10   0   9   -4.05    3.61
   0  -9 -10    2.62    5.35
  -1   0  10  573.19   31.64
 -10   1   0  508.66   28.58
 -10  -1   0  530.00   28.89
  -1   1  10   50.76    9.83
 -10   1  -1   47.08    8.71
 -10  -1  -1   60.70    9.77
 -10   1   1   39.55    7.88
 -10  -1   1   37.76    7.72
  -1  -1  10   48.69    8.11
   1  -1  10   49.10    6.64
  -1  -2  10    9.54    3.43
 -10   1   2    3.72    2.89
 -10   1  -2    3.46    1.97
  -1   2  10   10.27    5.22
  -1  -2 -10    9.62    3.25
   1  -2  10    9.92    3.04
 -10  -1   2    0.61    3.73
 -10  -1  -2   -0.57    3.27
  -1  -3  10    0.55    1.70
 -10   1  -3   -1.10    3.24
 -10   1   3   -2.07    2.98
   1  -3 -10   -6.80    3.39
 -10  -1   3   -1.03    3.15
 -10  -1  -3   -2.48    2.48
   1  -3  10    0.12    1.40
   1  -4  10  117.74    9.07
 -10   1  -4  114.48   13.17
 -10   1   4  106.13   13.56
   1  -4 -10  136.36   16.04
  -1  -4  10  115.20   11.79
 -10  -1   4  125.12   14.98
 -10  -1  -4  117.47   13.34
 -10   1  -5   17.27    4.79
   1  -5 -10   23.71    6.88
 -10   1   5   20.04    6.04
 -10  -1   5   16.76    4.99
   1  -5  10   16.24    3.45
 -10  -1  -5   17.02    4.87
  -1  -5 -10   20.24    6.64
 -10   1   6    9.82    3.74
 -10  -1   6    9.09    3.44
  -1  -6 -10   11.10    4.82
   1  -6 -10    5.01    5.86
 -10  -1  -6   14.65    3.80
  -1  -6 -10   15.07    6.08
 -10   1  -6   16.00    4.09
 -10   1   7   32.64    8.26
 -10  -1   7   44.86   10.36
 -10  -1   7   41.32    6.74
 -10  -1  -7   42.39    7.41
 -10   1  -7   38.21    6.07
  -1  -7 -10   41.46    9.27
   1  -7 -10   43.94    9.39
  -1  -8 -10   -5.66    5.40
   1  -8 -10   -3.80    5.38
 -10  -1   8   -6.01    4.58
 -10   1   8  -10.69    5.18
 -10  -1  -8   -6.81    2.75
 -10  -1   8   -5.24    4.76
 -10   1  -8   -0.76    0.96
  10  -1   8  -15.35    4.03
 -10   1   9    4.35    3.75
 -10  -1   9    3.47    3.50
  -1  -9 -10   -5.16    4.06
   1  -9 -10   -5.00    5.94
 -10   2   0 1023.33   41.94
  -2   0  10 1205.17   47.82
 -10   2  -1   -1.42    2.71
 -10   2   1    1.02    1.88
  -2   1  10    0.37    4.42
  -2  -1  10   -2.23    3.57
 -10   2  -2 1350.11   48.33
 -10   2   2 1304.15   47.86
  -2  -2  10 1420.95   45.11
  -2  -2 -10 1290.39   35.52
 -10   2   3   44.16    9.05
  -2  -3 -10   38.87    6.58
  -2  -3  10   32.57    5.71
  -2   3  10   42.64    9.97
   2  -3 -10   39.72    8.32
 -10   2  -3   40.13    8.35
 -10  -2   3   51.01    9.92
  10  -2   4  873.91   18.58
   2  -4  10  897.24   17.08
 -10  -2   4  937.77   20.93
 -10   2  -4  967.75   39.46
 -10   2   4  887.51   40.08
  -2  -4  10 1019.26   38.34
 -10  -2   4  952.32   41.32
 -10   2   5   28.38    7.04
  10  -2   5   21.65    3.44
   2  -5 -10   43.95    9.96
   2  -5  10   31.12    3.77
 -10  -2   5   28.43    4.15
 -10  -2   5   42.31    8.96
  -2  -5 -10   34.35    8.54
 -10   2  -5   29.87    6.57
 -10   2  -6  186.17   15.51
  -2  -6 -10  210.44   24.39
 -10  -2   6  213.16   13.30
 -10  -2   6  213.74   21.57
 -10   2   6  189.06   19.28
  -2  -6 -10  201.47   19.02
   2  -6 -10  205.89   18.69
 -10  -2   7   21.25    4.28
 -10  -2   7   21.16    6.70
 -10   2  -7   21.12    4.72
  -2  -7 -10   21.07    6.87
   2  -7 -10   16.52    6.19
 -10   2   7   19.27    6.44
  -2  -8 -10  396.92   27.91
   2  -8 -10  390.82   26.09
  10  -2   8  306.01   17.28
 -10  -2   8  344.47   19.55
 -10   2   8  350.85   28.21
 -10  -2   8  377.39   30.31
 -10  -2   9   18.40    6.70
  -2  -9 -10   21.91    6.92
   2  -9 -10   18.39    6.89
 -10   2   9   15.61    6.41
 -10   3   0   12.15    4.21
  -3   0  10   12.60    4.85
  -3  -1  10    1.53    2.39
 -10   3  -1    6.18    3.61
 -10   3   1    2.02    2.52
  -3   2  10  110.93   16.04
 -10   3   2  101.73   13.56
  -3  -2  10  114.91   13.27
  -3  -2 -10  113.87    9.44
 -10   3  -2  120.64   15.04
 -10   3  -3  116.28   14.54
 -10   3   3  108.52   14.27
  -3  -3  10  115.69   13.31
   3  -3 -10  146.26   16.01
  -3  -3 -10  124.35   12.02
   3 -10   3  117.37   16.17
  -3   3  10  122.30   17.31
  -3   4  10   22.89    7.17
   3  -4 -10   22.59    6.52
   4 -10   3   18.66    6.68
  -3  -4  10   15.90    5.03
 -10   3  -4   10.66    2.77
 -10   3   4   11.96    4.87
 -10  -3   5   27.90    4.38
 -10   3  -5   24.35    6.25
  -3  -5 -10   30.99    8.50
 -10   3   5   30.76    7.67
   3  -6  10   39.06    3.86
   3  -6  10   28.50    3.00
 -10  -3   6   54.62    6.78
  -3  -6 -10   41.28    8.02
   3  -6 -10   40.97    8.63
 -10   3  -6   43.49    7.47
  -3  -6 -10   52.94   12.02
 -10  -3   6   53.39   10.23
 -10   3   6   41.54    9.21
 -10   3   7   91.49   14.30
 -10  -3   7  103.92   14.92
  -3  -7 -10   92.46   13.63
   3  -7 -10  100.06   13.40
  10  -3   7   96.48    9.36
 -10  -3   7   87.00    9.46
  -3  -8 -10   17.83    7.11
   3  -8 -10   19.46    4.76
 -10  -3   8   17.74    6.58
 -10   3   8   18.74    6.44
  -3  -9 -10    8.55    5.01
   3  -9 -10   -0.26    3.84
 -10  -3   9    9.46    4.76
 -10   3   9    2.29    2.10
 -10   4   0  406.60   30.32
  -4   0  10  363.91   25.84
  -4  -1  10   25.23    6.09
  10  -4  -1   34.58    3.48
 -10  -4  -1   33.62    3.40
 -10   4  -1   41.36    9.33
  -4   1  10   40.10    9.32
 -10   4   1   33.45    8.12
 -10   4   2 1014.22   46.38
  -4  -2 -10  915.06   24.76
  -4  -2  10 1004.84   41.20
  -4   2  10  990.97   47.34
 -10   4  -2 1062.59   47.56
  10  -4  -2  976.83   20.75
   3 -10   4   -3.92    3.29
  -4  -3  10   -0.82    4.10
  -4   3  10   -3.00    2.93
 -10   4  -3   -1.16    3.18
 -10   4   3  -11.65    5.26
  -4  -3 -10    4.09    2.27
 -10   4  -4  446.06   28.80
 -10   4   4  443.84   31.07
  -4  -4  10  472.82   28.83
  -4   4  10  490.59   35.74
   4 -10   4  437.94   33.98
  -4   5  10   27.97    9.22
 -10   4  -5   24.03    5.97
   5 -10   4   28.39    8.58
  -4  -5 -10   22.20    7.78
 -10   4   5   24.83    7.18
 -10   4   6  241.56   24.06
  -4  -6 -10  227.03   23.97
  -4  -6 -10  227.14   21.79
   4  -6 -10  240.39   21.02
  -4  -7 -10   39.46   10.65
   4  -7 -10   29.83    7.08
 -10   4   7   31.34    9.06
 -10  -4   7   33.37    8.35
 -10  -4   8  271.20   25.36
 -10   4   8  269.58   26.06
  -4  -8 -10  318.07   26.45
   4  -8 -10  294.37   23.37
  -4  -9 -10   25.77    8.34
   4  -9 -10   23.49    6.68
 -10  -4   9   19.27    6.75
 -10   4   9   20.49    7.56
 -10   5   0  280.34   25.73
  -5   0  10  273.15   23.08
  -5  -1  10   12.44    5.01
 -10   5  -1   15.87    6.21
 -10   5   1   20.60    7.23
  -5   1  10   13.66    5.28
  -5  -2 -10   11.82    2.31
  10  -5  -2   22.36    3.96
  -5  -2  10   11.50    5.16
 -10  -5  -2   15.93    3.22
 -10   5  -2   12.97    6.00
 -10   5   2   27.15    7.60
  -5   2  10   18.18    6.75
  10  -5  -3   82.56    7.61
 -10   5   3   72.62   12.66
  -5  -3 -10   78.71    9.58
  -5  -3  10   61.28   10.74
  -5   3  10   68.61   13.11
 -10  -5  -3   72.91    7.15
 -10   5  -3   75.95   13.23
 -10   5   4   82.54   13.47
  -5  -4  10   88.17   13.15
  -5   4  10   80.33   14.96
 -10  -5  -4   89.29    8.82
  10  -5  -4  100.98    8.89
 -10   5  -4   94.25   13.40
   4 -10   5   92.31   16.07
  -5   5  10    3.67    3.14
   5 -10   5   -4.23    3.51
 -10   5   5   -2.85    2.01
  -5   6  10   -6.39    4.65
  -5  -6 -10    0.68    1.48
 -10   5   6   -3.25    3.11
   6 -10   5   -0.40    3.70
  -5  -7 -10   10.58    6.37
   5  -7 -10   27.87    7.75
 -10   5   7   24.15    7.43
 -10   5   8    0.78    3.38
  -5  -8 -10   -4.38    8.45
   5  -8 -10    1.68    4.18
   5  -9 -10    5.75    5.11
 -10   5   9    1.09    2.77
 -10  -5   9    2.84    2.90
  -6   0  10  254.64   22.71
 -10   6   0  319.60   29.06
  -6  -1  10   15.34    5.26
 -10   6  -1   28.02    8.77
 -10   6   1   27.01    8.61
  -6   1  10   14.29    5.71
  -6   2  10  259.76   25.35
 -10   6   2  266.78   26.03
  -6  -2  10  253.35   22.68
 -10   6  -2  265.21   25.16
 -10   6   3  103.73   16.10
  -6  -3 -10   84.42    9.78
 -10  -6  -3   89.36    8.78
  10  -6  -3   93.24    9.57
  -6  -3  10   82.93   13.10
  -6   3  10   72.58   13.47
 -10   6  -3   96.97   14.83
  -6   4  10  278.04   27.24
 -10   6   4  255.40   25.33
 -10  -6  -4  273.47   16.27
  10  -6  -4  300.45   18.34
  -6  -4  10  248.26   23.03
   4 -10   6  286.62   28.58
  -6   5  10   55.94   12.55
 -10   6   5   51.22   11.34
 -10  -6  -5   53.95    7.69
   5 -10   6   55.18   11.69
  -6  -5  10   54.43   10.74
  10  -6  -5   64.22    8.46
 -10   6   6  175.68   21.17
  10  -6  -6  228.72   17.03
  -6   6  10  231.28   25.94
  -6  -6 -10  171.91   18.65
  -6  -7 -10    2.84    7.40
   6  -7 -10    5.58    6.13
 -10   6   7    6.47    2.68
 -10   6   8  194.19   23.07
   6  -8 -10  238.83   22.86
  -8 -10  -6  223.80   19.43
   8 -10  -6  234.09   21.62
  -6  -8 -10  258.67   25.51
   9 -10  -6   45.27    9.48
 -10   6   9   35.85   10.33
  -6  -9 -10   56.72   11.83
  -9 -10  -6   42.50    8.68
   6  -9 -10   47.55    9.84
  -7   0  10   75.05   12.80
 -10   7   0  100.45   16.56
  -7  -1  10   12.29    5.02
 -10   7  -1   39.18   10.46
 -10   7   1   26.25    8.36
  -7   1  10   18.79    6.82
  -7   2  10  110.58   16.49
  -7  -2  10  127.31   16.82
 -10   7   2  154.79   20.68
  -7  -3  10   24.05    7.31
 -10   7   3   30.34    9.09
  -7  -3 -10   23.34    4.98
  -7   3  10   12.36    5.82
  10  -7   3   23.05    7.01
  10  -7  -4    3.44    3.49
   4 -10   7    7.83    4.63
 -10   7   4   -1.03    3.20
  -7  -4  10    2.08    2.81
  -7   4  10    0.97    2.01
 -10  -7  -4   -4.75    4.83
 -10  -7  -5    9.13    3.55
  10  -7  -5   18.91    4.19
 -10   7   5   11.51    5.21
  -7   5  10    5.11    5.27
  -7  -5  10   14.69    6.13
   6 -10  -7   25.42    7.93
  -7   6  10   15.95    6.82
 -10   7   6   25.90    8.90
 -10  -7  -6   19.45    5.24
  -6 -10  -7   28.04    8.01
  10  -7  -6   29.49    6.27
  -7 -10  -7   11.36    6.13
  -7   7  10    1.49    2.94
 -10  -7  -7   -1.07    6.49
  10  -7  -7   -3.24    7.08
 -10   7   7    9.49    4.08
   7 -10  -7    4.73    5.76
  -8 -10  -7   28.75    8.95
  -7  -8 -10    3.26    9.18
 -10   7   8   35.00   10.12
   7  -8 -10   20.72    6.08
   8 -10  -7   32.67    9.04
 -10   7   9    8.85    5.69
  -7  -9 -10   -5.97    9.02
   7  -9 -10   -2.30    5.01
  -9 -10  -7   -6.10    6.18
   9 -10  -7   -0.45    5.65
  -8   0  10  302.08   26.60
   0 -10  -8  307.53   22.11
  -8  -1  10   -5.88    5.26
 -10   8   1   -0.83    3.77
  -1 -10  -8   -3.77    5.56
   1 -10  -8   -6.12    6.90
  -8   1  10    0.09    3.55
  -8   2  10  234.09   24.09
  -8  -2  10  236.54   23.98
  -2 -10  -8  254.17   20.71
   2 -10  -8  246.44   19.83
 -10   8   2  331.76   31.19
  -3 -10  -8    1.68    5.08
  -8  -3  10    3.07    2.23
 -10   8   3    4.79    3.40
   3 -10  -8   -3.51    6.54
  -8   3  10   15.87    6.94
  -8   4  10  210.62   24.30
 -10  -8  -4  197.95   16.23
  -4 -10  -8  193.60   18.82
  10  -8  -4  268.99   19.83
   4 -10  -8  189.19   18.25
  -8  -4  10  197.35   22.50
 -10   8   4  259.47   27.11
   5 -10  -8   18.57    4.16
 -10   8   5   39.95   10.56
  -8   5  10   20.57    8.31
  -8  -5  10   30.81    8.87
 -10  -8  -5   30.73    5.56
  -5 -10  -8   19.62    5.79
  10  -8  -5   35.17    6.90
 -10  -8  -6  183.57   16.35
  10  -8  -6  209.10   18.92
  -8   6  10  180.08   23.51
  -6 -10  -8  167.61   18.30
   6 -10  -8  170.75   18.05
 -10   8   6  214.65   24.51
   7 -10  -8   -8.06    8.80
  -8   7  10   -6.49    4.77
 -10   8   7    2.48    2.19
 -10  -8  -7   -3.71    6.41
  10  -8  -7   -4.09    5.10
  -7 -10  -8   -9.78    8.80
 -10  -8  -8   58.96   10.14
 -10   8   8   65.75   13.73
  10  -8  -8   69.75   11.14
  -8 -10  -8   57.54   11.97
   8 -10  -8   76.66   12.54
  -9 -10  -8   29.13    9.16
   9 -10  -8   18.72    8.32
 -10   8   9   16.16    7.05
  -8  -9 -10   10.54    8.45
   8  -9 -10   18.93    8.37
  -9   0  10   -1.20    2.54
   0 -10  -9    4.93    3.81
  -9  -1  10   13.59    6.01
  -1 -10  -9    6.67    3.98
   1 -10  -9   -1.91    4.58
  -9   1  10    2.80    3.84
  -9  -2  10   14.30    6.04
  -2 -10  -9    3.79    3.84
   2 -10  -9   11.80    3.56
  -9   2  10    7.93    4.75
  -3 -10  -9   17.92    6.03
   3 -10  -9   11.36    5.51
  -9  -3  10   21.99    7.54
  -9   3  10   12.85    6.25
  -4 -10  -9   -5.60    5.67
   4 -10  -9    1.36    3.88
  -9  -4  10    7.01    4.74
  -9   4  10    4.40    4.32
 -10  -9  -5    5.67    3.20
  -9   5  10   11.59    6.41
  -9  -5  10    0.48    3.07
  10  -9  -5    8.39    4.11
  -5 -10  -9    5.19    4.44
   5 -10  -9   -0.61    5.56
 -10  -9  -6   -4.80    4.74
  -6 -10  -9  -10.04    8.03
  -9   6  10   -8.50    5.23
   6 -10  -9   -1.85    5.56
  10  -9  -6   -5.41    7.35
  -9  -6  10   -5.71    3.94
 -10  -9  -7   22.63    6.62
  10  -9  -7   33.06    8.34
  -7 -10  -9   37.75    9.49
   7 -10  -9   34.93    9.58
  -9   7  10   21.87    8.16
  -8 -10  -9    4.06    6.80
   8 -10  -9   -5.42    5.76
  -9   8  10    4.63    4.24
 -10  -9  -8    4.88    5.47
  10  -9  -8    1.38    6.69
  10  -9  -9    1.01    6.68
  -9 -10  -9   -5.59    6.12
   9 -10  -9   -2.09    6.42
 -10   0  10   67.11   13.56
   0 -10 -10   66.28   11.15
 -10  -1  10   31.59    9.34
  -1 -10 -10    5.91    6.43
   1 -10 -10   13.18    4.08
 -10   1  10   33.79    9.52
 -10  -2  10   34.82    9.74
  -2 -10 -10   38.79    8.66
   2 -10 -10   33.41    7.64
 -10   2  10   40.66   10.53
 -10  -3  10    4.87    4.88
  -3 -10 -10   -6.63    7.76
   3 -10 -10   -2.88    5.47
 -10   3  10    6.17    4.55
  -4 -10 -10   84.07   14.08
   4 -10 -10   77.34   12.96
 -10  -4  10   70.77   14.24
 -10   4  10   69.40   14.04
  10 -10  -5    0.47    5.65
  -5 -10 -10  -14.52    9.88
   5 -10 -10   -7.07    8.44
 -10 -10  -5   11.58    4.30
 -10  -5  10   -0.28    1.92
 -10   5  10   13.69    6.54
  -6 -10 -10  113.14   17.37
   6 -10 -10   91.53   14.29
  10 -10  -6   84.28   13.48
 -10  -6  10   79.01   14.05
 -10   6  10   87.11   16.91
 -10 -10  -6   66.85   10.15
 -10 -10  -7    3.32    4.56
  10 -10  -7    3.03    4.83
 -10  -7  10    9.14    4.69
  -7 -10 -10    7.06    5.04
   7 -10 -10   -2.44    4.07
  -8 -10 -10   54.03   11.98
   8 -10 -10   60.87   13.30
 -10 -10  -8   54.80   11.11
  10 -10  -8   66.03   11.37
 -10 -10  -9    1.57    4.18
   9 -10 -10   -5.62   10.16
  10 -10  -9    6.96    4.79
   0   0  11    3.18    2.45
 -11   0   0    1.95    1.92
 -11   0   1   -5.79    4.98
 -11   0  -1   -8.45    5.49
   0  -1  11   -2.94    2.90
 -11   0   2   -0.98    2.95
 -11   0  -2    2.32    2.08
   0  -2  11    2.22    2.46
 -11   0   3   -7.11    5.97
 -11   0  -3   -8.59    6.09
   0  -3 -11   -0.88    2.44
   0  -3  11    1.47    2.10
   0  -4  11   76.52    8.59
   0  -4 -11   79.36   12.20
 -11   0   4   74.00   12.22
 -11   0  -4   81.02   11.69
   0  -5 -11   -3.29    2.96
 -11   0   5   -1.02    2.06
 -11   0  -5   -2.54    2.58
   0  -5  11   -2.19    1.74
 -11   0  -6   25.86    6.17
 -11   0   6   26.87    7.95
   0  -6  11   18.68    4.73
 -11   0  -7   -0.49    2.59
 -11   0   7   -5.19    5.04
 -11   0   8   19.35    7.22
   0  -8 -11   10.28    5.41
 -11   0   9   -3.67    4.79
   0  -9 -11   -7.19    7.36
 -11   0  10    1.85    2.77
   0 -10 -11    5.08    3.84
 -11   1   0   -0.85    2.79
  -1   0  11   -2.70    2.94
 -11  -1   0    1.52    3.23
  -1  -1  11  546.90   29.92
 -11   1  -1  484.67   29.96
 -11   1   1  481.50   30.05
 -11  -1   1  490.77   30.61
 -11  -1  -1  516.47   30.86
  -1   1  11  552.87   33.04
 -11   1  -2   20.81    5.86
 -11   1   2   24.20    6.94
   1  -2  11   22.15    4.02
 -11  -1   2   30.82    7.92
 -11  -1  -2   29.61    7.56
  -1  -2 -11   26.51    5.07
  -1  -2  11   23.63    5.45
   1  -3  11  904.12   26.94
  -1  -3  11  945.00   35.31
 -11   1  -3  970.70   42.01
 -11   1   3  863.56   40.94
 -11  -1   3  967.78   44.54
   1  -3 -11  960.18   40.51
 -11  -1  -3  984.19   42.12
 -11   1  -4   12.52    4.48
 -11   1   4   10.39    4.93
  -1  -4 -11   11.58    5.20
  -1  -4  11    3.76    3.09
   1  -4 -11    9.55    4.55
 -11  -1   4   14.05    5.54
 -11  -1  -4   17.55    6.17
   1  -4  11    8.66    2.38
  -1  -5 -11  146.23   17.68
 -11   1  -5  135.59   14.92
 -11   1   5  140.78   17.48
   1  -5  11  117.85    9.32
   1  -5 -11  161.74   19.37
 -11  -1   5  140.18   17.58
  -1  -5  11  137.26   13.32
 -11  -1  -5  153.65   16.37
  -1  -6 -11   92.03   15.25
 -11   1  -6   93.13   11.57
 -11   1   6  101.60   15.13
 -11  -1   6   82.66   13.62
 -11  -1  -6   90.26   12.05
   1  -6  11   62.71    7.68
  -1  -6  11   89.08   10.95
 -11   1  -7  179.22   14.74
 -11   1   7  201.70   21.50
 -11  -1   7  216.93   22.95
 -11  -1  -7  189.26   16.51
  -1  -7 -11  230.59   21.49
   1  -7 -11  205.55   19.62
 -11   1   8   -1.87    4.07
 -11  -1  -8    1.81    1.77
 -11  -1   8    2.88    3.11
  -1  -8 -11   -0.43    4.39
   1  -8 -11   -0.17    5.56
   1  -9 -11  165.13   17.85
 -11   1   9  145.89   19.82
 -11  -1   9  172.13   21.93
  -1  -9 -11  171.21   18.86
 -11  -1  10   51.19   12.53
  -1 -10 -11   55.41   10.99
   1 -10 -11   44.68    9.62
 -11   1  10   58.82   13.25
 -11   2   0   -0.17    1.93
  -2   0  11   -2.56    3.23
 -11   2  -1    4.43    4.08
 -11   2   1    5.14    3.56
  -2   1  11    3.40    2.83
  -2  -1  11    3.28    2.73
 -11   2  -2   -0.08    2.58
 -11   2   2    0.25    1.91
  -2   2  11   -1.57    4.74
  -2  -2 -11   -0.22    1.15
 -11  -2   2    1.54    2.22
  -2  -2  11    0.92    2.80
 -11   2  -3   -6.77    5.91
 -11   2   3   -2.49    3.80
  -2  -3  11    0.10    1.70
  -2   3  11    8.31    5.05
   2  -3 -11    2.04    2.73
 -11  -2   3    3.48    2.54
 -11   2   4   -2.84    3.40
  -2  -4  11   -1.38    2.01
   2  -4 -11   -1.05    3.24
 -11  -2   4    0.20    2.10
 -11   2  -4   -2.42    3.14
 -11   2   5    2.50    2.66
  -2  -5  11   -0.88    1.84
 -11  -2   5    1.08    2.51
   2  -5  11    1.72    0.84
 -11   2  -5    3.54    3.15
  -2  -5 -11    8.24    3.53
 -11   2   6    1.24    1.73
   2  -6  11   -1.53    1.10
 -11  -2   6   -2.94    3.02
 -11   2  -6   -2.50    3.69
  -2  -6 -11    3.84    3.16
 -11  -2   7    1.41    3.50
  -2  -7 -11   -5.71    7.92
   2  -7 -11   -6.12    7.52
 -11   2  -7    1.73    2.57
 -11  -2  -7    6.02    2.81
 -11   2   7    0.36    3.33
 -11  -2   8    3.23    2.48
 -11  -2  -8    0.01    1.49
  -2  -8 -11    1.64    5.81
   2  -8 -11    7.71    5.07
 -11   2   8   -0.68    2.13
 -11  -2   9    1.04    3.27
 -11   2   9   -2.45    3.09
  -2  -9 -11    2.76    4.78
   2  -9 -11   -8.82    7.37
  -2 -10 -11    1.45    4.28
   2 -10 -11    0.56    4.02
 -11  -2  10   -4.10    3.86
 -11   2  10   -5.46    4.23
 -11   3   0   -2.86    3.57
  -3   0  11  -22.14    7.33
  -3   1  11  825.90   44.28
 -11   3  -1  787.82   41.03
  -3  -1  11  780.83   38.00
 -11   3   1  776.95   40.34
  -3  -2  11    1.87    5.05
  -3   2  11    9.12    3.62
  -3  -2 -11   13.49    3.23
 -11   3  -2   12.49    5.58
 -11   3   2   11.88    5.65
 -11   3  -3  819.96   41.37
 -11   3   3  869.83   42.50
  -3  -3 -11  761.24   28.85
  -3  -3  11  833.18   37.61
   3  -3 -11  881.32   41.80
  -3   3  11 1048.10   53.33
 -11   3  -4  133.86   16.89
 -11   3   4  119.42   16.01
  -3  -4  11  117.61   14.11
  11  -3   4  103.64    5.97
  -3   4  11  144.36   20.48
 -11  -3   4  120.21    7.43
 -11   3  -5  149.85   16.00
 -11   3   5  155.75   18.46
  -3  -5 -11  148.43   17.23
  -3  -5  11  154.63   16.67
 -11  -3   5  152.51   18.04
  11  -3   5  129.94    8.00
 -11  -3   5  148.83    9.70
 -11   3  -6   10.16    3.88
 -11  -3   6    1.71    1.59
  -3  -6 -11   15.50    6.34
 -11   3   6   14.35    5.82
 -11   3   7  220.21   22.97
 -11  -3   7  256.05   25.21
  -3  -7 -11  270.59   24.89
   3  -7 -11  229.14   21.30
 -11   3  -7  182.49   14.30
 -11  -3   8   36.78    9.81
  -3  -8 -11   50.30   11.94
   3  -8 -11   48.39   10.96
 -11   3   8   37.16    9.49
 -11  -3   9   33.89    9.94
 -11   3   9   26.73    9.32
  -3  -9 -11   39.76    9.14
   3  -9 -11   40.16    8.40
  -3 -10 -11    5.95    5.46
   3 -10 -11   -2.62    4.71
 -11  -3  10    0.53    1.89
 -11   3  10    5.40    4.53
  11  -4   0   -0.64    1.14
 -11   4   0   -4.82    6.34
  -4   0  11   -4.04    3.77
  -4   1  11   37.01    9.07
 -11   4  -1   41.96   10.30
 -11   4   1   40.03    9.71
  -4  -1  11   54.36   10.35
  -4  -2  11    1.37    2.07
  -4  -2 -11    0.90    0.85
  -4   2  11   -3.49    4.10
 -11   4  -2   -0.96    3.02
 -11   4   2   -3.13    4.14
  -4  -3 -11   15.97    3.45
  -4  -3  11   17.12    5.67
  -4   3  11   21.93    8.45
 -11   4  -3   16.99    5.11
 -11   4   3    9.17    3.58
  -4  -4  11    5.02    3.37
  -4   4  11    9.33    5.70
 -11   4  -4    7.27    4.25
 -11   4   4    3.18    3.04
 -11   4  -5    1.50    2.09
  -4  -5  11   -0.60    1.86
 -11   4   5   -0.97    3.10
 -11   4  -6   -0.30    1.59
  -4  -6 -11   -6.37    3.93
 -11   4   6   -5.47    5.26
 -11  -4   6   -0.06    1.42
 -11  -4   7    2.92    1.90
 -11   4   7   -9.10    5.13
  -4  -8 -11   -0.94    6.16
   4  -8 -11    7.40    4.34
 -11  -4   8   11.88    6.11
 -11   4   8    6.14    3.86
 -11  -4   9    1.10    3.03
 -11   4   9  -14.37    6.55
  -4  -9 -11  -10.15    8.69
   4  -9 -11   -4.59    6.53
 -11  -4  10   -6.51    6.18
 -11   4  10   -3.87    3.71
  -4 -10 -11    3.81    6.42
   4 -10 -11    0.85    4.34
 -11   5   0    2.20    1.94
  -5   0  11    0.83    2.41
 -11  -5  -1  110.68    7.26
 -11   5  -1  132.54   19.08
 -11   5   1  134.17   18.66
  -5   1  11  130.70   18.35
  11  -5  -1  115.66    7.29
  -5  -1  11  112.38   15.34
 -11  -5  -2   -0.02    1.79
  -5  -2 -11   -0.52    0.54
 -11   5  -2    5.48    3.85
  -5   2  11    2.55    2.30
  11  -5  -2    0.60    2.14
 -11   5   2    4.90    4.49
  -5   3  11  204.71   24.59
 -11   5   3  216.73   23.39
  -5  -3 -11  144.62   10.85
  -5  -3  11  207.16   21.01
  11  -5  -3  207.70   10.91
 -11   5  -3  195.28   22.08
  -5  -4  11   35.15    8.45
 -11   5  -4   30.53    8.23
  -5   4  11   31.87   10.68
 -11   5   4   39.12   10.17
 -11   5   5  140.48   18.72
  -5  -5  11  144.85   17.64
 -11   5  -5  144.79   16.55
  -5   5  11  171.59   23.25
 -11   5   6   24.77    8.57
  -5  -6  11   18.94    6.36
 -11   5   7   81.78   14.51
  -5  -8 -11   -5.52    6.17
   5  -8 -11   -5.04    6.01
 -11   5   8    0.85    3.35
 -11  -5   8    9.67    4.56
 -11   5   9  165.67   22.13
 -11  -5   9  152.63   19.78
   5  -9 -11  197.58   22.49
 -11  -5  10   40.95   10.95
 -11   5  10   51.13   12.94
 -10 -11  -5   35.65    7.69
  -5 -10 -11   51.75   12.29
   5 -10 -11   39.80   10.85
 -11   6   0   -2.98    3.46
  -6   0  11    0.61    1.90
  -6  -1  11   -2.71    4.11
 -11   6  -1    2.80    3.67
 -11   6   1   -4.50    5.37
  -6   1  11   -2.69    3.03
  11  -6  -2    0.28    2.60
  -6  -2  11    1.75    1.82
 -11   6  -2    0.05    3.83
 -11  -6  -2    2.12    2.25
 -11   6   2    5.02    4.78
  -6   2  11   -7.45    4.77
  11  -6  -3    1.31    2.45
  -6  -3  11    1.06    2.20
 -11   6  -3    1.27    3.93
 -11   6   3    2.70    2.97
  -6   3  11    0.57    2.46
 -11  -6  -3    1.61    2.95
  -6  -4  11   -3.34    4.25
 -11  -6  -4    1.22    3.12
  -6   4  11    1.04    2.78
 -11   6   4    7.46    5.47
  11  -6  -4    5.22    3.34
  -6   5  11    1.50    3.01
  -6  -5  11   -1.78    3.10
 -11   6   5    3.20    3.84
  -6   6  11   18.08    7.96
 -11   6   6    9.85    5.78
  -6  -6  11    3.80    3.25
 -11   6   7    4.72    4.93
 -11   6   8    2.12    2.86
   9 -11  -6    3.84    5.96
  -6  -9 -11   -7.75    8.80
   6  -9 -11  -11.39    8.82
 -11   6   9    5.15    3.93
  -9 -11  -6    2.90    3.15
 -11  -6   9    2.70    2.43
 -10 -11  -6   -0.98    2.94
  10 -11  -6    4.83    4.58
 -11  -6  10    2.43    2.86
  -6 -10 -11   -3.14    5.70
   6 -10 -11    6.52    6.51
 -11   7   0   -1.15    2.80
  -7   0  11   -3.73    4.18
  -7   1  11  129.34   18.21
  -7  -1  11  131.06   18.03
 -11   7  -1  163.88   22.16
 -11   7   1  170.03   23.10
  -7  -2  11   -3.09    4.61
 -11   7  -2   -2.32    3.19
 -11   7   2   -4.37    3.91
  -7   2  11   -4.06    3.85
  -7   3  11  186.93   23.20
 -11  -7  -3  186.39   12.88
  11  -7  -3  209.10   14.53
  -7  -3  11  191.71   22.16
 -11   7   3  215.70   26.02
  -7   4  11  189.29   24.17
 -11  -7  -4  204.89   14.42
  11  -7  -4  234.57   16.59
  -7  -4  11  172.61   21.32
 -11   7   4  235.25   26.95
  -7   5  11   60.03   13.76
 -11   7   5   68.56   14.18
  -7  -5  11   53.04   11.82
 -11  -7  -5   52.18    7.80
  11  -7  -5   73.64    9.41
  -6 -11  -7    2.27    4.45
  11  -7  -6    2.74    3.01
  -7   6  11    2.14    2.48
 -11   7   6    5.12    4.32
  -7  -6  11    3.53    3.58
  -7 -11  -7  154.82   16.58
   7 -11  -7  168.39   17.59
 -11   7   7  180.06   23.30
   8 -11  -7   57.82   11.09
 -11   7   8   52.15   12.48
  -8 -11  -7   51.42    9.41
  -9 -11  -7    9.25    3.32
   9 -11  -7   29.39    7.86
   7  -9 -11   26.17   10.31
 -10 -11  -7    8.63    3.91
  -7 -10 -11    4.55    8.25
   7 -10 -11   13.49    8.90
  10 -11  -7   10.35    5.28
 -11   8   0    2.99    2.57
  -8   0  11   -2.70    3.15
  -8  -1  11    0.66    2.87
 -11   8   1    6.42    4.89
  -8   1  11   -3.52    3.47
  -8  -2  11    2.35    4.16
 -11   8   2    5.58    4.99
  -2 -11  -8    1.63    3.78
   2 -11  -8   10.84    7.15
  -8   2  11   -2.96    3.44
 -11  -8  -3   11.77    4.22
   3 -11  -8   12.52    5.43
  -8  -3  11   13.04    5.65
 -11   8   3   14.67    7.08
  -8   3  11   -4.28    3.77
  -3 -11  -8   10.81    6.68
  11  -8  -4   13.45    4.54
  -8  -4  11    8.79    5.13
 -11   8   4    2.22    3.12
  -4 -11  -8   29.33    8.00
  -8   4  11   13.61    7.09
 -11  -8  -4    7.30    3.47
   4 -11  -8   16.73    6.46
 -11  -8  -5   -4.11    3.69
  11  -8  -5    4.37    4.02
 -11   8   5   -7.04    4.93
  -8   5  11   -6.24    4.85
  -8  -5  11    8.26    5.15
  -5 -11  -8    0.92    4.77
   5 -11  -8   -2.89    4.75
   6 -11  -8   13.55    6.87
 -11   8   6   12.59    6.25
  -8   6  11   10.43    6.19
 -11  -8  -6    8.18    3.11
  -8  -6  11   12.43    5.89
  11  -8  -6    9.21    3.98
  -6 -11  -8    3.10    3.59
  -7 -11  -8   -0.43    4.85
   7 -11  -8   -3.12    4.89
  -8   7  11    5.43    4.43
 -11   8   7   -0.08    1.95
  11  -8  -7   -6.11    4.29
  -8  -7  11    7.86    5.16
  -8 -11  -8   -4.57    3.70
   8 -11  -8   -6.40    7.67
  -9 -11  -8   -9.60    5.36
   9 -11  -8    0.11    5.83
 -10 -11  -8    2.05    5.59
  10 -11  -8   -0.27    5.99
   8 -10 -11   -1.48    4.86
  -9   0  11    4.26    4.82
   0 -11  -9   -1.99    4.12
  -1 -11  -9   91.17   12.78
  -9   1  11   92.75   16.45
   1 -11  -9   93.28   12.73
  -9  -1  11   89.20   16.01
   2 -11  -9    2.43    4.40
  -9  -2  11    5.04    3.45
  -9   2  11    6.68    4.79
  -2 -11  -9   -2.34    5.49
  -9  -3  11   17.06    7.24
  -3 -11  -9   19.20    6.09
  -9   3  11   18.37    7.53
   3 -11  -9   10.40    5.10
  -4 -11  -9   -2.24    6.28
  -9  -4  11   -3.35    3.50
 -11  -9  -4    2.97    2.96
   4 -11  -9   -1.52    5.78
  -9   4  11    1.85    2.80
  11  -9  -4    2.69    3.74
  -9   5  11  146.68   22.22
 -11  -9  -5  132.65   13.81
  -5 -11  -9  129.01   16.08
  11  -9  -5  170.55   16.67
   5 -11  -9  149.61   17.45
  -9  -5  11  146.67   20.80
 -11   9   5  194.73   25.45
  11  -9  -6    5.20    4.64
 -11   9   6   -3.69    5.66
  -9   6  11    3.87    3.08
  -9  -6  11    1.38    2.44
  -6 -11  -9   -4.15    6.95
   6 -11  -9  -12.47    7.33
  -9   7  11   20.78    8.55
  -7 -11  -9   27.85    7.99
   7 -11  -9   20.60    6.15
  11  -9  -7   20.34    6.08
  -9  -7  11    5.18    3.72
  -8 -11  -9   -1.06    5.88
   8 -11  -9    3.13    4.94
   9 -11  -9   89.29   15.88
  -9 -11  -9   63.89   13.05
 -10   0  11    7.80    5.25
   0 -11 -10  -12.78    6.19
   1 -11 -10    3.02    5.39
 -10  -1  11    7.47    4.68
 -10   1  11    0.92    2.24
  -1 -11 -10   -0.66    5.19
 -10  -2  11   -4.37    3.98
 -10   2  11   -6.47    4.80
  -2 -11 -10   -7.63    7.56
   2 -11 -10    0.55    5.68
 -10  -3  11    2.55    3.30
 -10   3  11   -2.96    5.47
  -3 -11 -10   -4.99    6.77
   3 -11 -10  -11.71    7.76
 -10  -4  11   -2.04    2.60
  11 -10  -4    0.54    3.43
  -4 -11 -10    2.45    4.67
   4 -11 -10   -2.71    6.27
 -10   4  11   -4.81    4.23
  11 -10  -5   -0.27    3.16
   5 -11 -10    3.70    4.11
 -10  -5  11   -6.35    4.61
 -10   5  11    2.75    3.12
  -6 -11 -10    6.69    4.62
   6 -11 -10   -1.15    5.15
 -10  -6  11    2.06    2.92
  -7 -11 -10    5.02    5.43
   7 -11 -10  -12.19    7.82
  -8 -11 -10   -0.81    3.90
   8 -11 -10    0.74    4.54
   0 -11 -11   -6.93    6.59
 -11   0  11    5.73    4.69
 -11  -1  11    2.62    3.39
  -1 -11 -11    3.51    5.27
   1 -11 -11    5.32    5.21
 -11   1  11   12.45    7.10
 -11  -2  11    0.53    3.15
  -2 -11 -11    2.46    3.57
   2 -11 -11   -9.77    6.72
 -11   2  11   -6.48    4.98
 -11  -3  11   15.10    7.18
 -11   3  11    5.90    4.71
 -11  -4  11    8.66    5.61
 -12   0   0   66.01   11.78
 -12   0   1   -8.39    4.58
 -12   0  -1   -2.87    3.69
   0  -1  12   -0.81    1.38
   0  -2  12  261.36   17.99
 -12   0   2  288.34   25.12
 -12   0  -2  277.82   24.08
 -12   0   3   -3.39    4.29
 -12   0  -3   -3.74    4.06
   0  -3 -12   -1.49    1.73
   0  -3  12    4.31    2.45
   0  -4  12  173.48   13.64
 -12   0   4  182.59   20.29
 -12   0  -4  200.17   20.18
   0  -4 -12  180.44   18.48
   0  -5  12   -1.36    1.41
 -12   0  -5    0.19    1.37
 -12   0   5   -1.08    2.14
 -12   0  -6  109.96   13.72
 -12   0   6  122.49   17.42
   0  -6  12   75.82    9.19
 -12   0  -7   -5.20    2.93
 -12   0   7    6.19    4.26
 -12   0   8  269.94   27.71
   0  -8 -12  312.59   26.74
 -12   0   9    0.54    3.33
   0  -9 -12   -8.28    7.55
 -12   0  10   98.64   17.90
   0 -10 -12   75.73   13.45
 -12   1   0   89.24   13.70
 -12  -1   0  102.61   15.18
  -1   0  12   95.17   13.94
 -12   1  -1   13.45    5.51
 -12   1   1   15.87    5.87
  -1   1  12   25.65    7.15
 -12  -1   1   16.54    6.21
 -12  -1  -1   22.38    7.03
  -1  -1  12   13.21    5.10
  -1  -2  12   62.23   10.35
 -12   1  -2   56.25   10.41
 -12   1   2   56.36   11.05
 -12  -1   2   47.17    9.88
 -12  -1  -2   45.70    9.56
 -12   1  -3   27.76    7.98
 -12   1   3   23.86    7.73
   1  -3  12   16.53    3.35
 -12  -1   3   17.44    5.70
 -12  -1  -3   21.78    6.81
   1  -3 -12   19.96    5.71
  -1  -3  12   17.46    4.73
  -1  -4  12   35.05    6.61
 -12   1  -4   33.72    8.09
 -12   1   4   22.74    6.72
  -1  -4 -12   31.53    7.17
 -12  -1   4   36.24    9.18
 -12  -1  -4   32.31    7.76
   1  -4 -12   33.96    8.42
   1  -4  12   26.93    4.22
 -12   1  -5   44.86    9.27
 -12   1   5   50.49   11.03
  -1  -5 -12   45.07    9.76
  -1  -5  12   43.10    7.39
 -12  -1   5   51.34   11.26
 -12  -1  -5   44.94    9.23
 -12   1   6    5.91    3.87
 -12  -1   6    6.31    2.67
 -12  -1  -6    3.43    2.97
  -1  -6  12    4.21    2.75
 -12   1  -6    9.26    4.58
 -12   1   7   46.12   11.14
 -12  -1   7   43.75   10.50
 -12  -1  -7   39.24    8.10
  -1  -7  12   33.32    6.76
 -12   1   8    4.47    3.88
 -12  -1   8    0.74    2.94
  -1  -8 -12    6.08    5.74
   1  -8 -12    6.46    5.37
 -12  -1   9   13.68    7.33
  -1  -9 -12   14.95    5.82
   1  -9 -12    3.23    4.08
 -12   1   9    9.53    5.58
 -12  -1  10    7.04    5.04
  -1 -10 -12   -7.85    7.05
 -12   1  10    7.22    5.01
  -2   0  12  231.20   23.19
 -12   2   0  224.50   22.35
 -12  -2   0  242.94   22.87
 -12   2  -1   11.31    4.98
 -12   2   1   11.00    5.15
  -2   1  12    8.37    4.90
 -12  -2   1   12.29    5.47
  -2  -1  12   11.70    3.85
 -12  -2  -1   13.59    5.67
  -2  -2  12  702.42   35.38
 -12   2  -2  652.23   38.35
 -12   2   2  648.71   38.19
 -12  -2   2  672.08   38.59
 -12  -2  -2  703.21   39.00
  -2   2  12  771.34   45.10
  -2  -3  12   15.90    4.31
 -12   2   3   13.33    5.48
 -12  -2   3   16.98    6.01
 -12  -2  -3   19.42    6.50
 -12   2  -3   16.21    6.29
 -12   2  -4  334.06   26.30
 -12   2   4  310.36   26.61
  -2  -4  12  290.31   21.26
  -2  -4 -12  266.57   20.09
 -12  -2   4  333.81   28.74
 -12  -2  -4  318.42   25.90
 -12   2   5   27.96    7.87
  -2  -5 -12   28.27    6.66
  -2  -5  12   19.43    5.73
 -12  -2   5   28.07    8.04
 -12  -2  -5   31.04    7.83
 -12   2  -5   33.34    7.86
 -12   2  -6   78.77   11.86
 -12   2   6   91.07   15.13
 -12  -2   6   91.56   15.51
  -2  -6  12   78.95   11.54
 -12  -2  -6   84.51   12.58
 -12  -2   7    0.74    3.40
 -12  -2  -7   -0.72    3.44
  -2  -7  12   -3.76    2.66
 -12   2   7    1.64    4.47
 -12   2   8  227.20   24.91
 -12  -2   8  226.76   25.61
  -2  -8 -12  252.28   25.45
   2  -8 -12  221.84   22.55
 -12  -2   9    3.76    4.24
  -2  -9 -12    6.82    6.04
   2  -9 -12    3.27    4.16
 -12   2   9   12.14    6.14
 -12  -2  10   25.09    8.55
 -12   2  10   18.53    7.80
  -3   0  12   -1.77    4.04
 -12   3   0   -1.31    2.63
  -3   1  12    5.19    4.32
  -3  -1  12    2.50    2.08
 -12   3  -1    5.61    4.13
 -12   3   1   10.79    5.41
 -12   3  -2  158.25   19.68
 -12   3   2  156.69   19.39
  -3  -2  12  153.44   17.54
  -3   2  12  189.19   23.61
  -3  -3  12   20.78    6.19
  -3   3  12   25.42    9.12
 -12  -3   3   15.04    5.74
 -12   3  -3   11.00    3.82
 -12   3   3   18.86    7.05
  -3  -4  12    0.91    2.49
 -12  -3   4   -3.23    3.51
 -12   3  -4   -7.64    4.55
 -12   3   4    1.53    1.84
  -3  -5  12   -3.54    2.81
 -12  -3   5    0.68    2.57
 -12   3  -5    1.48    1.91
 -12   3   5    0.64    1.89
  -3  -6  12   24.67    6.73
 -12   3  -6   19.10    5.68
 -12  -3   6   23.95    7.85
 -12   3   6   19.75    7.27
 -12  -3   7   11.01    5.43
  -3  -7  12   10.50    4.42
 -12   3   7   16.22    7.00
 -12  -3   8   12.30    5.66
 -12   3   8    3.45    2.22
 -12  -3   9   -0.05    2.23
   3  -9 -12   -7.05    4.63
 -12   3   9   -8.59    5.39
  -4   0  12  174.14   21.45
 -12   4   0  171.03   22.09
  -4   1  12    6.84    3.00
 -12   4  -1   15.01    6.88
 -12   4   1   17.36    6.66
  -4  -1  12    9.63    4.19
  -4   2  12  370.42   33.47
 -12   4  -2  339.34   30.50
 -12   4   2  330.53   29.51
  -4  -2  12  327.01   26.40
  -4  -3  12   -3.58    3.20
  -4   3  12   -4.90    4.49
 -12   4  -3    2.89    3.42
 -12   4   3   -2.83    3.20
 -12   4  -4  189.47   21.23
 -12   4   4  198.12   22.94
  -4  -4  12  186.04   19.66
  -4   4  12  222.07   27.41
  -4  -5  12    4.48    3.06
 -12   4  -5    2.67    2.75
 -12  -4   5   13.79    6.03
 -12   4   5    7.37    5.90
 -12   4   6  117.00   18.26
  -4  -6  12  104.03   15.00
 -12  -4   6   98.18   15.20
 -12   4  -6   86.62   11.72
 -12  -4   7   22.04    7.89
  -4  -7  12   16.19    5.94
 -12   4   7   29.51    9.85
 -12   4   8  135.78   20.27
 -12  -4   8  162.57   21.47
  -4  -9 -12   10.73    5.97
 -12  -4   9   -2.03    2.77
   4  -9 -12   -0.01    5.69
 -12   4   9    8.80    5.32
 -12   5   0  158.18   21.71
  -5   0  12  138.55   18.95
 -12   5  -1   35.15   11.00
 -12   5   1   31.56   10.03
  -5   1  12   36.21    9.90
  -5  -1  12   26.76    8.13
  -5  -2  12    6.76    3.68
 -12   5  -2    4.47    2.67
  -5   2  12   -0.83    2.79
 -12   5   2    6.72    3.41
  -5  -3  12    2.83    2.84
  -5   3  12    8.26    5.34
 -12   5  -3    3.11    1.79
 -12   5   3   -3.41    3.57
  -5  -4  12   64.39   12.17
  -5   4  12   80.41   16.85
 -12   5  -4   57.57   11.98
 -12   5   4   57.49   12.26
  -5   5  12   29.35   11.52
 -12   5  -5   22.31    6.67
  -5  -5  12   13.74    5.32
 -12   5   5   30.60    9.08
  -5  -6  12   -0.81    2.06
 -12   5   6    1.88    2.16
 -12   5   7   -3.29    3.39
  -5  -7  12    2.81    3.12
 -12  -5   7    3.86    4.18
 -12  -5   8   -0.28    1.65
 -12   5   8   -2.75    4.59
 -12  -5   9    1.10    2.21
 -12   6   0  122.51   20.00
  -6   0  12   93.79   15.95
 -12   6  -1   11.67    6.17
 -12   6   1   12.65    7.02
  -6   1  12   10.82    6.06
  -6  -1  12   10.51    4.91
 -12   6   2  117.49   19.25
  -6  -2  12   96.21   15.55
  -6   2  12   89.11   16.58
 -12   6  -2  121.07   19.95
  -6  -3  12   17.52    6.65
 -12   6  -3   14.90    5.90
  -6   3  12   11.14    7.31
 -12   6   3    9.96    5.70
 -12   6   4  134.80   20.37
  -6  -4  12  131.43   18.35
 -12   6  -4  127.17   18.05
  -6   4  12  106.47   20.09
  -6   5  12   21.39    9.17
  -6  -5  12   16.45    5.30
 -12   6   5   21.36    8.09
 -12   6   6  121.81   18.97
  -6  -6  12   99.74   15.70
 -12   6   7    2.98    3.38
  -6  -7  12    3.12    3.28
 -12   6   8   99.64   17.49
 -12  -6   8   78.06   13.62
   9 -12  -6   33.30    9.46
  -9 -12  -6   17.90    5.42
  10 -12  -6   61.43   12.38
 -10 -12  -6   44.24    8.26
 -12   7   0    7.21    4.00
  -7   0  12   -2.15    2.81
  -7  -1  12   19.08    7.57
 -12   7  -1   17.59    8.04
 -12   7   1   15.62    8.00
  -7   1  12    8.54    5.75
  -7  -2  12   28.16    8.59
 -12   7  -2   50.41   13.04
 -12   7   2   42.29   12.75
  -7   2  12   34.47   10.73
  -7  -3  12   -0.62    2.06
 -12   7   3    5.09    4.54
  -7   3  12   -1.25    5.59
  -7  -4  12   -0.60    2.01
 -12   7   4    1.23    3.15
  -7  -5  12   19.52    7.30
  -7   5  12   29.97   10.88
 -12   7   5   32.54   10.24
  -7   6  12   16.55    8.30
 -12   7   6   14.63    6.61
  -7  -6  12   15.18    6.29
   7 -12  -7    4.52    6.76
  -7 -12  -7    5.09    5.31
 -12   7   7    9.44    6.55
  -7  -7  12    0.58    3.23
  -8 -12  -7    3.10    5.07
  -7  -8  12    6.13    3.92
   8 -12  -7   -1.84    3.79
  -9 -12  -7    2.34    3.18
   9 -12  -7    9.47    5.34
 -10 -12  -7   -8.95    4.67
  10 -12  -7   -3.08    6.39
  -8   0  12  195.05   24.03
 -12   8   0  299.57   33.29
  -8  -1  12   11.81    6.40
 -12   8   1   26.26   10.02
  -8   1  12    7.84    5.61
  -8   2  12  212.19   26.69
  -8  -2  12  187.71   23.87
 -12   8   2  239.95   29.54
  -8  -3  12   -6.29    4.67
 -12   8   3    8.62    5.76
  -8   3  12    1.96    2.48
  -3 -12  -8   11.27    6.31
  -8   4  12  120.26   20.52
  -8  -4  12  128.97   19.85
  -4 -12  -8  122.05   15.05
   4 -12  -8  118.15   15.18
 -12   8   4  151.82   22.34
  -5 -12  -8    0.93    4.20
  -8  -5  12   -3.13    3.39
 -12   8   5    1.62    2.88
  -8   5  12   -4.77    3.84
   5 -12  -8    2.77    5.58
  -6 -12  -8   83.94   13.11
  -8   6  12   99.34   19.02
 -12   8   6   88.29   16.86
  -8  -6  12   62.08   12.92
   6 -12  -8   92.03   14.34
  -7 -12  -8    2.20    3.56
  -8  -7  12    0.07    1.23
  -8 -12  -8   26.23    7.77
   8 -12  -8   38.92   10.43
  -8  -8  12   11.49    5.32
  -9 -12  -8    3.47    3.79
   9 -12  -8    1.13    4.56
   0 -12  -9   33.52    9.08
  -9   0  12   49.93   12.87
  -1 -12  -9   10.61    5.79
   1 -12  -9    4.16    4.09
  -9   1  12    0.15    1.70
  -9  -2  12   -5.60    4.59
  -2 -12  -9   -3.63    3.29
   2 -12  -9    3.74    5.38
  -9   2  12   -1.48    3.03
  -3 -12  -9   28.37    7.94
   3 -12  -9   47.65   10.93
  -9  -3  12   32.16   10.32
  -9   3  12   22.14    8.81
  -9  -4  12    6.10    5.73
 -12   9   4   10.55    6.64
  -9   4  12    1.63    3.04
  -4 -12  -9    3.36    3.44
   4 -12  -9    5.92    5.23
  -5 -12  -9   -4.46    5.84
  -9  -5  12    4.06    3.93
 -12   9   5   -3.87    4.31
   5 -12  -9   -1.39    4.88
  -9   5  12   -0.04    1.65
  -6 -12  -9   -0.23    3.61
   6 -12  -9    0.25    4.36
  -9  -6  12    1.44    2.59
  -9  -7  12    8.32    4.91
  -7 -12  -9   17.22    6.56
   7 -12  -9   22.88    7.25
   0 -12 -10   64.57   11.18
 -10   0  12   86.71   17.17
 -10  -1  12    3.58    3.90
  -1 -12 -10  -10.16    9.03
 -10   1  12   -5.44    4.79
 -10  -2  12   19.66    8.05
 -10   2  12   27.12   10.57
 -10  -3  12   10.97    6.32
 -10   3  12    0.81    2.36
 -10  -4  12   46.44   12.26
 -10  -5  12    2.04    2.94
 -13   0   0    2.36    4.20
 -13   0   1    1.91    2.48
 -13   0  -1    0.20    3.30
 -13   0   2   16.95    6.68
 -13   0  -2   20.73    6.93
   0  -2  13   11.96    3.61
 -13   0   3   -2.94    4.16
 -13   0  -3   -4.69    3.65
 -13   0  -4    3.44    3.10
 -13   0   4    1.31    2.37
 -13   0  -5   -3.23    2.94
 -13   0   5    1.46    2.42
 -13   0  -6    7.61    4.14
 -13   0   6   10.73    5.57
 -13   0   7    2.62    4.67
 -13   0   8   12.53    5.60
 -13   1   0   -0.92    2.83
  -1   0  13   -4.52    3.04
 -13  -1   0   -3.20    3.21
 -13   1  -1    4.54    3.25
 -13   1   1   10.67    5.71
 -13  -1   1    5.45    3.53
 -13  -1  -1    3.40    2.82
  -1  -1  13    4.76    3.06
 -13   1  -2   -2.26    2.83
 -13   1   2    0.84    2.92
 -13  -1   2   -5.25    3.90
 -13  -1  -2   -0.46    3.42
  -1  -2  13   -7.38    3.49
  -1  -3  13   92.03   11.73
 -13   1  -3  123.38   17.30
 -13   1   3  105.48   16.67
 -13  -1   3  108.64   16.80
 -13  -1  -3  103.21   15.83
 -13   1  -4   17.34    5.88
 -13   1   4   22.57    7.92
 -13  -1   4   14.63    6.36
 -13  -1  -4   21.13    6.77
  -1  -4  13   18.84    4.90
 -13   1  -5   17.58    6.44
 -13   1   5   17.75    7.12
 -13  -1   5   19.96    7.70
 -13  -1  -5   28.61    8.17
 -13   1   6    0.82    1.97
 -13  -1   6    4.28    3.57
 -13  -1  -6    3.57    2.90
 -13   1  -6    8.49    4.96
 -13   1   7  154.96   21.23
 -13  -1   7  156.26   21.27
 -13   1   8   21.92    8.49
 -13  -1   8   25.45    9.23
 -13   2   0    2.22    2.52
  -2   0  13   -0.61    1.98
 -13  -2   0   -1.18    2.22
 -13   2  -1   -1.27    4.39
 -13   2   1    1.95    2.62
  -2   1  13    2.67    4.12
 -13  -2   1    1.16    1.91
  -2  -1  13   -6.99    3.93
 -13  -2  -1    5.95    4.00
 -13   2  -2    1.34    2.46
 -13   2   2    3.33    2.97
 -13  -2   2   13.26    6.07
 -13  -2  -2    4.68    4.47
  -2  -2  13    2.84    2.60
 -13   2   3   -1.40    2.84
 -13  -2   3   -4.46    3.95
 -13  -2  -3    1.28    1.98
  -2  -3  13   -0.12    1.37
 -13   2  -3   -3.03    4.45
  -2  -4  13   -2.20    2.05
 -13   2   4    1.19    2.15
 -13  -2   4    0.19    3.17
 -13  -2  -4    1.68    3.41
 -13   2  -4   -3.19    3.07
 -13   2   5    5.76    4.92
  -2  -5  13    2.36    1.61
 -13  -2   5   -4.05    5.28
 -13  -2  -5    3.86    3.33
 -13   2  -5   -6.24    3.79
  -2  -6  13    8.28    4.03
 -13  -2   6   13.95    7.26
 -13  -2  -6   10.33    4.96
 -13   2   6    8.51    5.05
 -13  -2   7   -3.67    3.70
 -13   2   7    2.36    2.22
 -13  -2   8   -0.59    2.34
 -13   2   8   -3.00    3.34
  -3   0  13   -2.78    2.41
 -13   3   0   -8.30    4.93
  -3  -1  13  141.13   18.49
 -13   3  -1  122.79   18.53
 -13   3   1  108.56   17.05
 -13  -3   1  116.59   17.16
  -3   1  13  114.66   18.36
  -3   2  13   17.06    6.71
 -13  -3   2    8.17    4.96
  -3  -2  13    7.31    3.93
 -13   3  -2    8.62    5.35
 -13   3   2   13.82    6.48
 -13   3  -3  169.54   21.68
 -13   3   3  209.99   23.61
  -3  -3  13  196.40   19.74
 -13  -3   3  213.97   23.39
  -3   3  13  201.64   25.63
  -3  -4  13    8.51    4.15
 -13  -3   4   13.81    5.83
 -13   3  -4   26.45    8.14
 -13   3   4   20.02    7.83
  -3  -5  13   50.13    9.53
 -13  -3   5   63.30   13.19
 -13   3  -5   58.80   11.24
 -13   3   5   63.17   13.24
  -3  -6  13    6.60    3.74
 -13  -3   6    7.88    4.91
 -13  -3  -6   17.68    6.51
 -13   3   6   18.00    7.16
 -13  -3   7   58.45   12.98
  -3  -7  13   44.17    9.33
 -13   3   7   42.01   11.06
 -13  -3   8   39.20   10.94
 -13   3   8   36.57   10.78
  -4   0  13    6.04    4.16
 -13   4   0   -1.99    3.10
  -4   1  13   11.60    6.10
 -13   4  -1   13.31    6.88
 -13   4   1   23.29    8.62
  -4  -1  13   20.54    7.58
  -4   2  13   -2.53    3.51
 -13   4  -2    6.33    4.65
 -13   4   2   -1.79    4.43
  -4  -2  13    2.55    3.06
  -4  -3  13    0.56    1.78
  -4   3  13   -4.57    5.74
 -13   4  -3    8.31    5.10
 -13   4   3   -1.88    5.80
  -4  -4  13   -0.01    1.43
 -13   4  -4   -3.68    3.33
 -13  -4   4    1.58    3.25
  -4  -5  13    4.18    3.16
 -13   4  -5   -4.01    3.31
 -13  -4   5    3.15    3.13
  -4  -6  13   -0.57    2.63
 -13  -4   6    2.66    2.46
 -13   4   6    4.30    3.94
  -4  -7  13    1.54    2.22
 -13  -4   7    0.52    2.92
 -13   4   7    6.67    5.27
 -13   5   0  -10.61    6.17
  -5   0  13    2.98    3.37
 -13   5  -1   28.52   10.12
  -5   1  13   14.56    6.76
 -13   5   1   26.56    9.38
  -5  -1  13   24.39    7.45
  -5   2  13   69.70   15.91
 -13   5  -2   73.16   16.04
 -13   5   2   72.22   15.24
  -5  -2  13   62.51   12.47
 -13   5   3   99.27   17.43
  -5  -3  13   79.23   13.80
  -5   3  13   94.41   19.26
 -13   5  -3   87.34   16.26
  -5  -4  13    1.45    2.38
  -5   4  13   -3.58    6.11
 -13   5  -4   -5.74    4.23
 -13   5   4    3.53    2.64
  -5  -5  13   26.36    8.00
 -13   5  -5   21.61    7.50
 -13   5   5   29.72    9.55
 -13   5   6  102.79   17.44
  -5  -6  13   82.79   14.64
 -13  -5   6   85.42   14.44
 -13   5   7  150.65   21.74
  -5  -7  13  115.07   17.00
 -13  -5   7  103.89   16.35
  -5  -8  13    5.41    4.22
 -13   6   0    0.56    4.18
  -6   0  13    0.75    3.07
 -13   6  -1    3.47    3.48
 -13   6   1   12.53    7.64
  -6   1  13    8.96    5.57
  -6  -1  13    0.85    2.18
  -6  -2  13   -1.49    2.66
 -13   6  -2    1.19    4.16
 -13   6   2    3.53    4.49
  -6   2  13   -1.48    3.03
  -6  -3  13    0.94    2.16
 -13   6  -3   -3.63    3.65
  -6   3  13    1.76    3.05
 -13   6   3   -1.61    3.05
  -6  -4  13    4.03    3.51
 -13   6  -4    7.29    4.59
  -6   4  13   -3.17    4.02
 -13   6   4   -2.44    4.21
  -6  -5  13    3.37    3.28
  -6   5  13   -0.31    3.87
 -13   6   5    0.02    1.87
  -6  -6  13   -1.01    2.26
 -13   6   6    6.56    5.06
  -6  -7  13   -0.51    1.66
  -6  -8  13   -1.50    2.09
  -9 -13  -6    5.30    5.45
  -6  -9  13    2.96    2.70
 -13   7   0   -4.99    6.18
  -7   0  13  -17.37    7.73
  -7   1  13  167.19   24.27
  -7  -1  13  178.13   23.33
 -13   7  -1  191.41   26.23
 -13   7   1  224.32   30.09
  -7  -2  13   -1.02    4.04
 -13   7  -2    2.36    3.77
 -13   7   2    7.09    5.45
  -7   2  13    0.49    2.58
  -7  -3  13   67.59   14.19
 -13   7   3   88.67   18.99
  -7   3  13   66.23   16.32
  -7  -4  13   -4.01    3.82
  -7   4  13   -6.66    5.51
 -13   7   4   -0.64    2.87
  -7  -5  13  113.32   18.43
  -7   5  13  165.22   26.08
 -13   7   5  143.80   22.87
  -7   6  13    1.33    3.73
  -7  -6  13   -3.14    4.92
  -7 -13  -7   19.54    7.16
  -7  -7  13   24.64    8.55
  -8 -13  -7   12.33    5.74
   8 -13  -7   15.77    7.05
  -7  -8  13    4.09    3.36
 -13   8   0   11.02    6.94
  -8   0  13   -0.44    1.93
 -13   8   1    7.02    6.30
  -8   1  13    6.95    4.91
  -8  -1  13    5.49    4.56
  -8  -2  13   -5.56    4.65
 -13   8   2    3.04    4.59
  -8   2  13   -1.20    2.68
  -8  -3  13   -0.99    2.52
 -13   8   3    7.07    5.47
  -8   3  13   -2.26    3.66
  -8  -4  13   -1.04    4.76
 -13   8   4    2.50    4.09
  -8   4  13    1.27    2.40
  -4 -13  -8    7.04    5.47
   4 -13  -8    4.43    5.90
  -5 -13  -8   13.73    6.14
  -8  -5  13    9.46    5.62
  -8   5  13    6.39    5.52
   5 -13  -8   10.23    5.73
  -8  -6  13    2.55    3.26
  -8  -7  13    8.81    5.19
  -8  -8  13   -1.40    2.19
  -9   0  13   -3.31    5.54
  -9   1  13  122.11   22.35
  -9  -1  13  115.75   20.06
  -9  -2  13   11.45    6.56
  -9   2  13   17.27    8.41
  -9   3  13  117.39   21.85
  -9  -3  13   96.85   18.38
 -13   9   3  155.68   25.77
  -9  -4  13   -6.77    5.26
  -9   4  13   -2.12    3.24
  -9  -5  13   38.19   12.00
  -9  -6  13   31.77   10.08
 -10   0  13   -5.69    4.94
 -10  -1  13   -1.00    2.61
 -10  -2  13    0.55    2.40
 -14   0   0   -4.58    3.79
 -14   0  -1   -3.27    4.20
 -14   0   1    1.73    2.70
 -14   0  -2   41.18   10.78
 -14   0   2   41.26   10.61
 -14   0  -3   -1.60    1.99
 -14   0   3    3.23    3.32
 -14   0  -4   45.91   10.98
 -14   0   4   81.10   15.38
 -14   0  -5   -2.10    2.65
 -14   0   5   -0.17    2.18
 -14   0   6   35.71   10.43
 -14   0   7   -3.83    4.36
 -14   1   0   45.61   11.42
 -14  -1   0   41.19   10.76
 -14   1  -1    0.39    2.37
 -14   1   1    1.10    2.66
 -14  -1   1    4.41    3.42
 -14  -1  -1   -1.22    2.45
 -14   1  -2   22.73    8.09
 -14   1   2   11.74    6.00
 -14  -1   2   18.50    8.40
 -14  -1  -2   18.71    7.14
 -14   1  -3    0.88    2.15
 -14   1   3    1.44    1.88
 -14  -1   3    5.66    4.47
 -14  -1  -3    9.78    4.84
 -14   1  -4    8.99    5.08
 -14   1   4   19.01    7.40
 -14  -1   4   19.79    7.60
 -14  -1  -4   15.87    6.36
 -14   1   5   13.19    6.93
 -14  -1   5   16.53    6.89
 -14  -1  -5   18.17    6.80
 -14   1  -5   13.05    5.68
 -14   1   6    8.35    4.49
 -14  -1   6    8.74    5.54
 -14   2   0   51.31   12.20
  -2   0  14   44.15   10.21
 -14  -2   0   51.03   12.13
 -14   2   1   -5.20    4.23
  -2   1  14    5.46    3.82
 -14  -2   1    1.23    2.49
 -14  -2  -1    0.97    4.39
 -14   2  -1    0.36    1.90
  -2  -2  14  138.60   17.10
 -14   2  -2  160.18   21.38
 -14   2   2  186.52   23.39
 -14  -2   2  201.99   24.18
 -14  -2  -2  176.55   22.80
 -14   2   3    6.75    4.66
 -14  -2   3   -0.93    2.44
 -14  -2  -3    2.97    3.21
 -14   2  -3   -1.94    2.89
 -14   2   4   93.36   16.67
 -14  -2   4   71.07   14.70
 -14  -2  -4   64.42   13.23
 -14   2  -4   73.10   13.95
 -14  -2   5   -2.39    3.91
 -14  -2  -5    1.95    2.71
 -14   2  -5   -1.26    1.94
 -14   2   5   -0.60    2.07
 -14   2   6   86.89   16.54
 -14  -2   6   72.44   15.00
  -3   0  14    4.69    3.77
 -14  -3   0    6.88    4.11
 -14   3   0   10.10    5.46
  -3   1  14   13.16    6.04
  -3  -1  14   11.64    5.70
 -14  -3   1   11.39    5.71
 -14  -3  -1    7.96    4.25
 -14   3  -1   10.08    6.07
 -14   3   1   14.28    7.50
  -3   2  14   42.32   11.80
 -14  -3   2   61.79   12.99
 -14  -3  -2   54.66   12.38
  -3  -2  14   51.99   10.96
 -14   3  -2   48.79   11.78
 -14   3   2   43.14   11.40
 -14  -3   3   17.02    7.48
 -14  -3  -3   14.59    5.93
 -14   3  -3    5.11    2.63
  -3  -3  14    8.72    4.72
 -14   3   3   14.12    6.61
 -14  -3   4    4.56    4.19
 -14  -3  -4    2.50    3.12
 -14   3  -4    6.09    4.52
 -14   3   4    5.50    3.90
 -14  -3   5    4.55    3.93
 -14  -3  -5    5.38    4.43
 -14   3   5    7.97    5.97
 -14  -3   6    6.47    4.92
 -14  -3  -6   -2.79    2.93
 -14   3   6    6.17    4.74
  -4   0  14   65.59   14.33
 -14   4   0   75.13   16.43
  -4   1  14   19.43    7.57
  -4  -1  14   20.23    7.39
 -14   4  -1   20.15    7.81
 -14   4   1   14.52    7.68
 -14  -4   2   86.80   15.44
  -4   2  14   75.78   15.98
 -14   4  -2   89.74   17.35
 -14   4   2   83.34   17.12
  -4  -2  14   74.93   13.88
  -4   3  14   19.36    8.88
 -14   4  -3    5.24    4.39
 -14  -4   3   10.42    5.59
 -14   4   3    9.79    5.38
  -4  -3  14   12.14    5.30
 -14   4  -4  111.38   17.84
 -14   4   4  106.51   19.13
  -4  -4  14   92.53   14.27
 -14  -4   4  102.33   16.82
 -14  -4   5   21.86    7.68
 -14   4   5   27.41   10.47
 -14   4   6   56.65   14.00
 -14   5   0   19.27    8.84
  -5   0  14   12.92    6.50
  -5   1  14    7.20    5.94
 -14   5  -1    4.75    4.77
 -14   5   1    0.14    2.20
  -5  -1  14    6.66    4.83
  -5   2  14    3.69    4.16
 -14   5  -2   -1.41    2.65
 -14   5   2    8.55    6.61
  -5  -2  14    5.17    1.81
  -5   3  14   -5.39    4.65
 -14   5  -3    4.14    4.92
 -14   5   3    0.14    2.45
  -5  -3  14   -0.59    2.33
  -5  -4  14   17.07    6.71
  -5   4  14   38.79   12.70
 -14   5  -4   20.45    8.18
 -14   5   4   37.03   11.02
 -14  -5   4   23.00    7.87
  -5  -5  14    2.69    2.95
 -14   5   5    1.71    4.18
 -14   6   0   37.87   12.70
  -6   0  14   69.13   15.22
 -14   6  -1    7.45    5.93
 -14   6   1    2.91    4.02
  -6   1  14   -3.83    4.19
  -6  -1  14    0.37    4.69
 -14   6  -2   88.79   19.08
  -6   2  14   71.87   17.00
 -14   6   2  104.42   20.41
  -6  -2  14   55.82   12.87
  -6  -3  14    0.51    1.59
 -14   6  -3   -4.41    3.85
 -14   6   3    2.59    3.74
  -6  -4  14   45.14   11.14
  -6   4  14   51.91   14.62
 -14   6   4   59.33   14.80
  -6  -5  14    4.54    4.69
  -6  -6  14   53.66   12.38
 -14   7   0   -4.19    4.65
  -7   0  14   -2.29    3.33
 -14   7  -1   10.17    8.21
 -14   7   1   19.55    9.56
  -7   1  14    6.51    6.19
  -7  -1  14    7.85    4.91
 -14   7  -2   21.59    9.11
 -14   7   2   42.00   14.17
  -7   2  14   20.40    9.11
  -7  -2  14   19.88    8.11
  -7  -3  14    8.33    5.22
  -7   3  14    9.32    6.72
 -14   7   3    7.47    5.78
  -7  -4  14    1.87    6.34
  -7   4  14   -5.17    4.93
  -7  -5  14   16.24    7.14
  -7   5  14   -0.93    2.81
  -7  -6  14   -1.74    2.79
  -8   0  14  197.91   28.54
 -14   8   0  251.38   33.32
  -8   1  14   -0.46    2.36
  -8  -1  14    1.16    5.60
  -8   2  14   85.88   19.24
 -14   8   2  134.39   24.33
  -8  -2  14  101.07   18.78
  -8  -3  14   -2.87    3.54
  -8   3  14  -20.48    9.56
  -8  -4  14   71.09   15.49
  -8   4  14   65.98   18.03
  -8  -5  14    0.87    2.16
  -8  -6  14   43.99   12.15
  -9   0  14   -4.01    4.70
  -9   1  14    0.33    2.32
  -9  -1  14   -1.94    3.47
  -9  -2  14    1.91    3.07
  -9  -3  14    6.45    4.98
 -15   0   0    7.43    6.38
 -15   0  -1   -1.28    2.74
 -15   0   1   -0.18    3.73
 -15   0  -2    2.33    1.44
 -15   0   2    4.02    3.39
 -15   0  -3   -3.47    2.49
 -15   0   3   -6.81    6.41
 -15   0  -4   41.02   10.92
 -15   0   4   42.92   11.98
 -15   1   0    0.33    3.42
 -15  -1   0    1.95    2.81
 -15   1  -1   70.86   15.08
 -15   1   1  100.16   18.03
 -15  -1   1   84.67   16.53
 -15  -1  -1   87.31   16.71
 -15   1  -2   -0.19    4.00
 -15   1   2    0.64    2.43
 -15  -1   2    1.12    4.03
 -15  -1  -2   -3.08    3.58
 -15   1  -3  103.34   17.74
 -15   1   3  107.90   18.88
 -15  -1   3  127.11   20.25
 -15  -1  -3  114.37   18.78
 -15   1   4    1.94    2.55
 -15  -1  -4   12.25    6.06
 -15  -1   4    2.56    3.61
 -15   1  -4    7.96    5.63
 -15  -2   0   -1.80    2.89
 -15   2   0    0.47    2.08
 -15  -2   1   -6.58    5.00
 -15  -2  -1   -8.51    5.56
 -15   2  -1   -2.10    4.00
 -15   2   1    6.05    4.49
 -15  -2   2    5.55    4.64
 -15  -2  -2   -0.42    2.32
 -15   2  -2    4.50    4.15
 -15   2   2    5.05    4.41
 -15  -2   3    4.91    3.83
 -15  -2  -3    6.97    5.65
 -15   2  -3    1.32    3.48
 -15   2   3   16.59    7.67
 -15  -2   4   22.99    8.43
 -15  -2  -4   12.51    5.66
 -15   2  -4   14.76    6.39
 -15   2   4    8.09    5.62
 -15  -2  -5   -1.73    2.47
 -15  -3   0   -3.54    4.24
 -15   3   0    4.45    3.58
 -15   3  -1  131.49   21.95
 -15   3   1  155.15   23.43
 -15  -3   1  143.91   21.88
 -15  -3  -1  136.40   21.35
 -15  -3   2    0.80    2.43
 -15  -3  -2    8.65    6.55
 -15   3  -2    4.73    4.90
 -15   3   2   12.66    7.12
 -15   3  -3  155.65   23.33
 -15   3   3  171.87   24.48
 -15  -3   3  164.48   23.23
 -15  -3  -3  135.87   20.68
 -15  -3   4    3.36    3.63
 -15  -3  -4    4.51    4.97
 -15   3   4    6.69    5.68
 -15  -3  -5   32.39    9.70
  -4   0  15    2.71    3.28
 -15  -4   0    2.76    3.10
 -15   4   0   -1.26    3.39
  -4   1  15   14.31    6.85
 -15  -4   1   20.11    7.81
 -15   4  -1   29.79   11.10
 -15  -4  -1   21.39    8.20
 -15   4   1   16.39    8.28
  -4   2  15   -2.05    3.19
 -15  -4   2   -0.99    2.49
 -15   4  -2    5.41    4.73
 -15  -4  -2   -0.52    2.38
 -15  -4   3   15.51    6.58
 -15   4  -3   16.56    7.63
 -15  -4  -3   21.42    7.85
 -15   4   3   13.83    7.59
 -15  -4  -4    0.38    1.89
 -15   4   4   13.19    7.50
 -15  -4  -5   -0.93    2.06
  -5   0  15   -0.41    2.04
 -15   5   0    5.02    5.44
  -5   1  15   36.22   11.67
 -15   5  -1   45.50   13.81
 -15   5   1   50.34   14.63
  -5  -1  15   43.37   11.88
  -5   2  15   -2.02    3.46
 -15   5  -2    1.36    2.77
 -15   5   2   -5.49    4.89
 -15  -5   2   -9.67    5.53
  -5   3  15   22.38    9.71
 -15   5  -3   26.55    9.71
 -15   5   3   45.16   13.63
 -15   6   0    0.84    3.05
  -6   0  15    2.22    3.19
 -15   6  -1    3.74    4.31
  -6   1  15    9.00    5.96
 -15   6   1    9.62    7.65
  -6  -1  15    9.08    7.80
  -6   2  15   -3.29    4.12
 -15   6   2   -3.92    4.54
  -6  -2  15    3.57    3.68
  -6   3  15   22.84    9.80
  -6   4  15    3.21    4.20
 -15   7   0  -17.57    9.10
  -7   0  15   -4.20    4.38
 -15   7  -1   46.34   14.68
 -15   7   1   70.47   18.91
  -7   1  15   45.56   13.96
  -7  -1  15   47.19   14.04
 -15   7  -2   -5.50    5.05
  -7   2  15   -5.54    5.30
  -7  -2  15   -6.13    4.93
  -7   3  15   68.61   17.90
  -7  -3  15   52.85   13.17
  -7   4  15   26.26   11.10
 -15   8   0    3.99    5.77
  -8   0  15   11.78    7.07
  -8   1  15    0.33    1.60
  -8  -1  15    4.29    4.27
  -8   2  15    5.82    5.43
  -8  -2  15   -2.04    2.87
 -16   0   0   49.62   13.56
 -16   0  -1    1.18    3.39
 -16   0   1   -1.45    3.06
 -16   0  -2  148.87   23.02
 -16   0   2  156.29   24.10
 -16   0  -3   -3.51    3.78
 -16   1   0   11.95    6.24
 -16  -1   0   27.95   10.19
 -16   1  -1    6.65    3.63
 -16   1   1    6.25    5.11
 -16  -1  -1    8.14    4.76
 -16  -1   1   13.67    7.22
 -16   1  -2   -2.95    3.67
 -16   1   2    2.09    3.45
 -16  -1  -2    3.76    5.17
 -16  -1   2   -3.25    5.65
 -16  -1  -3    4.92    4.30
 -16   1  -3    1.75    2.95
 -16   2   0  188.71   26.79
 -16  -2   0  176.65   25.36
 -16  -2   1   -7.10    5.43
 -16  -2  -1    3.96    4.15
 -16   2  -1   10.58    6.37
 -16   2   1    5.09    5.72
 -16   2  -2  117.51   21.18
 -16   2   2  139.53   23.12
 -16  -2  -2  115.40   20.09
 -16  -2  -3    5.02    4.93
 -16   2  -3   -9.76    5.96
 -16  -2  -4  102.90   18.50
 -16  -3   0    9.94    6.23
 -16   3   0   -0.37    5.38
 -16  -3   1   -8.26    5.71
 -16  -3  -1   -1.26    4.23
 -16   3  -1   -7.69    5.87
 -16   3   1    8.94    4.92
 -16  -3  -2   -5.09    4.58
 -16   3  -2    6.76    5.59
 -16   3   2   -7.05    5.70
 -16  -3  -3  -10.81    6.42
 -16  -3  -4   12.68    6.48
 -16  -4   0   59.52   14.66
 -16   4   0   55.12   15.00
 -16  -4  -1   -4.97    4.51
 -16   4  -1    1.85    3.57
 -16   4   1  -12.49    7.70
 -16  -4  -2   81.58   17.36
 -16   4  -2   94.06   19.33
 -16  -4  -3    6.80    5.04
 -16  -4  -4   29.49   10.41
 -16   5   0    8.18    6.10
 -16   5  -1   12.83    7.85
 -16   5   1    6.09    5.60
 -16   5  -2    7.38    5.90
 -16  -5  -2   10.60    6.31
 -16  -5  -3   -2.68    3.65
 -16   6   0   36.79   13.49
 -16   6  -1   -8.97    6.77
 -17   0  -1   -4.05    5.40
 -17   0  -2    3.00    3.63
 -17  -1  -1   42.10   12.70
 -17   1  -1   44.52   13.02
 -17  -1  -2    0.38    1.78
 -17   1  -2    2.83    3.61
 -17   2  -1    4.13    4.64
 -17  -2  -2    8.48    5.94
 -17   3  -1   63.69   17.34
   0   0   0    0.00    0.00


TITL YT1-48A_auto in Pa-3
REM Pa-3 (#205 in standard setting)
CELL 0.71073  12.425937  12.425937  12.425937  90.0000  90.0000  90.0000
ZERR    8.00   0.000931   0.000931   0.000931   0.0000   0.0000   0.0000
LATT  1
SYMM -x+1/2,-y, z+1/2
SYMM -x, y+1/2,-z+1/2
SYMM  x+1/2,-y+1/2,-z
SYMM  z, x, y
SYMM  z+1/2,-x+1/2,-y
SYMM -z+1/2,-x, y+1/2
SYMM -z, x+1/2,-y+1/2
SYMM  y, z, x
SYMM -y, z+1/2,-x+1/2
SYMM  y+1/2,-z+1/2,-x
SYMM -y+1/2,-z, x+1/2
SFAC C H N O
UNIT 88.00 80.00 8.00 8.00
REM  CrysAlisPro recorded range (K): Min=297.6; max=297.8; aver:297.7
TEMP 25
TREF
HKLF 4
END
_computing_structure_solution     'SHELXT 2014/5 (Sheldrick, 2014)'
_computing_structure_solution     'SHELXT 2014/5 (Sheldrick, 2014)'
_computing_structure_solution     'SHELXT 2014/5 (Sheldrick, 2014)'
_computing_structure_solution     'SHELXT 2014/5 (Sheldrick, 2014)'
;
_shelx_hkl_checksum                11784
_olex2_submission_special_instructions  'No special instructions were received'
_oxdiff_exptl_absorpt_empirical_details
;
Empirical correction (ABSPACK) includes:
- Absorption correction using spherical harmonics
- Frame scaling
;
_oxdiff_exptl_absorpt_empirical_full_max  1.861
_oxdiff_exptl_absorpt_empirical_full_min  0.466
